# Supplementary material for: Neisseria gonorrhoeae Exposed to Sublethal Levels of Hydrogen Peroxide Mounts a Complex Transcriptional Response
Source: mSystems. 2018 Oct 2;3(5):e00156-18. doi: 10.1128/mSystems.00156-18 (PMC6172773; doi:10.1128/mSystems.00156-18)
Supplement: TABLE S1 [file sys005182261st1.xlsx]

## Sheet: Sheet1
qPCR Validation Primer Sequences
Gene	Forward Primer Sequence	Reverse Primer Sequence
housekeeping omp3	TATTCGTTGCATTGCTCGCTTCCG	TCTACGCGACCTTGGCTTGCTTTA
NGO0463	CGTACAAGGGCGGATGGAA	GTCTGTTTTCAAATCGGGACTGAC
NGO0114	TCGACGAAATCCGTGTCGATGCAA	TGAAGGCGGTAGAGGTCGGTAAAT
NGO1099	CTGTCCAAAAGCGCGGAG	GCCGTCTTGGCGGATTCC
NGO0652	TTTGAAATCCGACCTCCCCG	TTGAACACCATCAGGGTCGG
NGO1189	CCGATGACGAAAGCCTCG	CAGACAGGGCGATGTGCG
NGO1244	CTCTTTACCGTACTTTATACCCTG	CATGGACTTTGCCTTTTTCGGTC
NGO0630	GCCGGAACATACCTCTTTCGC	CGGTGTCGCAGTCTTGGC
NGO2065	ACACATCATGTCCGCACTGT	CCGCATCTTGCAGGAGGTAA
NGO0307	CGGTTGGACGCTGTTTCTAATG	GATACGAATCCCGGACTCATC
NGO1496	CAGACGGCAAGGAAATCAAAG	GTAGGTAAAGTCTGTTCCACCG
NGO0322	CGAGGTGGGGGAAGTTGAAA	CACTACCGACCCAGCTCAAA
NGO1767	TCGCCCGTTTCACCACCGTG	TTTGTGGCGGAACGCATATTG
NGO1046	GATTGCCGGTGCGAAATACC	AACATATTGCCCGCGTCCAT
NGO0318	TTGTTGGACGCATTTGTGGG	TGAAAGCTTCCCATTCGCCT
NGO1055	CAACTGCCTTCCCACGAACTCATT	TCGCCGATGTGGATGGGTTCTTTA
NGO2059	GCACGATCGCCCAAAACCTG	CTGAGTGTCGGGTTTGTAGAACG
NGO1029	ACGAAATTGCAGGTACGGGT	TTACCGCCGGAATAAGGTGG
NGO0636	AGGTGCGGCAAACTTCTACA	AATCAGGATGGTGTCGTCGC
NGO0635	TGTCAAACAAAGGCTGTCTGAG	AGATGATGTCCTCCTTGATAAACA
NGO0554	CCGATTGCGGGCTGGTTCTC	GCCGAAGAAGACATTGGTTGCC
NGO0025	GTACGCGGCGAACTGGC	CCGCCGCCGTCAGTG
NGO1276	TCCTTCTTCTACCGTTCCGC	AGACCGTACATACCGTTGGC
NGO1370	GTTGTTCTGCCTGTCGGGTA	TCCACGGCACTTCCTTAACC
NGO1769	CTGCAACTCTTGCCACAACC	TTCAATGCGGTAGGCGAGTT
NGO1215	CGTATGCGCGAAGTCAAAGG	TAACGGGAATCTTGTCGCCC
NGO0797	CGTATCAGTTGCTGCTGCCG	GACGGCACTTGTCGGGTATC
NGO0798	CTCAACCTCTACGGCGTGTT	TGCATATCTAGGGCAAGGCG
NGO1277	AAAGACCGCCCGAACTACTG	TGCAAAACATTTGCGCGTTG
NGO1938	TATCAGGTGCGCCATCAGAC	GGTATCGACGCTGGAGCATA
Operon Annotation Validation sequences
NGO1393	AAAACAACGGACGCAAAGGC	GGATGAGGTTGGTCAGGAAGG
NGO1393-NGO1392 bridge	ACCGTCCCGACTTCAAACAA	AGGAGGTTTGTCAGTCTGCG
NGO1392	TGGTTACACCGTCCGCTTTT	AAAAGGCAACGTTGACGACG
NGO1392-NGO1391 bridge	TCAAAGGAAAGAGGGTGCGA	TGCAAGTGAGATAAAACAGTTTGG
NGO1391	TGAGACCTTGGCAATGCTGG	AGGATGATTGCTCGACCCAC
NGO1284	AATGGCCACGGGGCCAT	TGTCGATGAACACGCGCAATG
NGO1284-NGO1285 bridge	CATCGACAAAGCCCGCCTG	TTCGCTTGCCAGTGCTTCTG
NGO1285	CTCACCCGCCGAAGTCAGC	GCAAGGCGCACGTTTTGACC
NGO1285-NGO1286 bridge	CCGCACGCGAACACTGG	CAGGTCTTCGACGGGGCG
NGO1286	CATCCCCGTCGAAATCCTCG	GCGGTATTTGCCTTGGCGG
NGO0118	CCCGAAATCAGGCAGACCAT	GTAAACGGTGGCGTGCATAC
NGO0118-NGO0119 bridge	AATCAAAACCCCGTCGGACA	GTCGCGCCGACAATGC
NGO0119	TCTCCACGACCACCGCTTT	TTTTAAAACCCAGCCCTGCC
