# Supplementary material for: Neisseria gonorrhoeae Exposed to Sublethal Levels of Hydrogen Peroxide Mounts a Complex Transcriptional Response
Source: mSystems. 2018 Oct 2;3(5):e00156-18. doi: 10.1128/mSystems.00156-18 (PMC6172773; doi:10.1128/mSystems.00156-18)
Supplement: TABLE S2 [file sys005182261st2.xlsx]

## Sheet: Sheet1
Sample	# of Total Reads	# of reads aligned to rRNAs using bowtie	# of non-rRNA reads	# of reads pseudoaligned to annotated genes with Kallisto	# of reads pseudoaligned to genome with Kallisto
SQ-1 untreated Replicate 1	37756955	918030	36838925	29337398	33202862
SQ-2 HP-treated Replicate 1	28527455	734790	27792665	21000312	24515959
SQ-3 untreated Replicate 2	24277417	594922	23682495	18509525	21163764
SQ-4 HP-treated Replicate 2	16994208	430037	16564171	12545813	14393849
SQ-5 untreated Replicate 3	31648404	783929	30864475	24512391	27779394
SQ-6 HP-treated Replicate 3	22534121	598598	21935523	17420779	19420732
SQ-7 SQ-1 + TEX	22477141	16987058	5490083	n/a	3727188
SQ-8 SQ-2 + TEX	28175316	4872794	23302522	n/a	812889
SQ-9 SQ-3 + TEX	30521932	21098656	9423276	n/a	5969253
SQ-10 SQ-4 + TEX	27326481	20317702	7008779	n/a	3602049
SQ-11 SQ-5 + TEX	23467661	16568351	6899310	n/a	4635771
SQ-12 SQ-6 + TEX	24154213	17853329	6300884	n/a	2829678
