# Supplementary material for: Neisseria gonorrhoeae Exposed to Sublethal Levels of Hydrogen Peroxide Mounts a Complex Transcriptional Response
Source: mSystems. 2018 Oct 2;3(5):e00156-18. doi: 10.1128/mSystems.00156-18 (PMC6172773; doi:10.1128/mSystems.00156-18)
Supplement: TABLE S3 [file sys005182261st3.xlsx]

## Sheet: Sheet1
Genes with increased transcript abundance after exposure to sublethal H2O2 compared to untreated controls
Locus1	Gene Name2	Fold Δ3	p value4	Functional Classification5	Putative Gene Role6
NGO2059	msrAB	2.45497	9.08846e-19	Redox Homeostasis	Peptide methionine sulfoxide reductase
NGO1767	kat	2.38098	9.61564e-71	Redox Homeostasis	Catalase
NGO0652	trx1	1.35128	3.46567e-26	Redox Homeostasis	Thioredoxin
NGO0114	grx3	1.28941	0.000235103	Redox Homeostasis	Glutaredoxin
NGO1189	hslO	1.28804	1.75447e-08	Redox Homeostasis	Redox-regulated protein folding chaperone
NGO1222	osmC	0.964958	1.7293e-06	Redox Homeostasis	Peroxiredoxin
NGO0925	gor	0.895788	6.72294e-11	Redox Homeostasis	GSH oxidoreductase
NGO0978	dsbD	0.69579	3.48359e-07	Redox Homeostasis	Disulfide bond formation
NGO0351	grx4	0.6797	0.000351801	Redox Homeostasis	Grx4 family monothiol glutaredoxin
NGO1249	ahpD	0.64855	0.0340842	Redox Homeostasis	Alkyl hydroperoxide reductase
NGO0926	prx	0.555341	0.0302925	Redox Homeostasis	Peroxiredoxin 2 family protein/glutaredoxin
NGO1516	nnrS	0.554951	0.0354084	Redox Homeostasis	Nitric oxide protective response
NGO1046	clpB	2.19732	4.19774e-50	Heat Shock and Protein Folding	Chaperone
NGO0630	hscB	1.59855	1.30173e-28	Heat Shock and Protein Folding	Chaperone
NGO1422	grpE	1.48479	2.86915e-16	Heat Shock and Protein Folding	Co-chaperone involved in aggregated protein response
NGO0376	ppiD	1.17651	1.13671e-13	Heat Shock and Protein Folding	Protein folding isomerase
NGO1429	dnaK	1.11531	5.58239e-07	Heat Shock and Protein Folding	Co-chaperone involved in aggregated protein response
NGO0775	lon	1.09778	5.10537e-07	Heat Shock and Protein Folding	Lon protease
NGO1770	prlC	1.05377	3.92039e-08	Heat Shock and Protein Folding	Oligopeptidase A homolog involved in protein degradation
NGO0116	secB	0.916478	1.24331e-05	Heat Shock and Protein Folding	Chaperone
NGO0399	htpX	0.882019	0.00114322	Heat Shock and Protein Folding	Protease HtpX homolog involved in heat shock
NGO0382	ftsH	0.871383	4.58548e-11	Heat Shock and Protein Folding	ATP-dependent zinc metalloprotease in protein homeostasis
NGO1901	dnaJ	0.640835	4.18005e-06	Heat Shock and Protein Folding	Co-chaperone involved in aggregated protein response
NGO2094	groES	0.514458	0.0375416	Heat Shock and Protein Folding	Chaperone
NGO0829	hscA	0.509161	0.000434837	Heat Shock and Protein Folding	Chaperone
NGO0636	iscS	2.45445	4.06617e-87	Iron	Fe-S cluster biosynthesis cysteine desulfurase
NGO1496	tbpB	1.84824	5.47124e-20	Iron	Transferrin-binding protein B
NGO2093	fetA	1.71254	1.99462e-12	Iron	Transport protein
NGO0633	iscU	1.68113	1.64816e-25	Iron	Fe-S cluster assembly scaffold
NGO0632	iscA	1.64876	2.68043e-10	Iron	Fe-S cluster assembly protein
NGO1379	tonB	1.40171	2.04257e-14	Iron	Transmembrane transporter
NGO0217	fbpA	1.3649	0.000513934	Iron	ABC transporter substrate-binding protein
NGO1495	tbpA	1.32296	4.28469e-20	Iron	Transferrin-binding protein A
NGO1318	ccmA	1.18058	9.68772e-14	Iron	Heme oxygenase
NGO1378	exbB	1.1557	4.28997e-14	Iron	TonB-dependent utilization of protein-bound iron
NGO1426	erpA	1.12172	3.12219e-18	Iron	Fe-S cluster insertion protein ErpA
NGO1377	exbD	0.99893	6.30567e-08	Iron	TonB-dependent utilization of protein-bound iron
NGO0023	ceuA	0.886209	0.000940386	Iron	Ion transporter homolog
NGO0553	tdfG	0.84767	3.4064e-08	Iron	TonB-dependent receptor
NGO1688	ompU	0.662428	0.000351801	Iron	Outer membrane protein involved in uptake
NGO2092	fetB	0.589119	0.0285152	Iron	ABC transporter substrate-binding protein
NGO2050	efeO	0.585287	0.0039009	Iron	Cupredoxin family transporter
NGO2109	hpuB	0.485083	0.0412214	Iron	Hemoglobin-haptoglobin utilization protein B
NGO1623	guf	4.23079	0.0346392	Phage Associated	Phage-associated hypothetical protein
NGO1622	guf	2.03082	0.000308303	Phage Associated	Phage-associated hypothetical protein, holin-encoding homolog
NGO0307	fxsA	1.72261	8.63318e-05	Phage Associated	Exclusion suppressor
NGO0489	rusA	1.21396	0.044465	Phage Associated	Putative phage Holliday junction resolvase-like protein
NGO1013	npr	0.9952	0.0123091	Phage Associated	XRE family Neisseria phage repressor
NGO1116	prtR	0.977107	7.41935e-12	Phage Associated	Phage repressor
NGO1001	recB	0.757326	0.0401932	Phage Associated	Phage-associated protein, RecB/Cas4 exonuclease homolog
NGO0514	guf	0.703012	0.0180223	Phage Associated	Phage-associated hypothetical protein
NGO1002	traA	0.688637	0.00455244	Phage Associated	Phage-associated protein, transcription factor homolog
NGO1097	guf	0.66873	0.00148996	Phage Associated	Phage-associated hypothetical protein, portal-encoding homolog
NGO1090	gp56	0.666101	0.00539687	Phage Associated	Phage-associated protein, major capsid protein homolog
NGO1618	guf	0.653083	0.0264347	Phage Associated	Phage-associated hypothetical protein
NGO1630	cI	0.650185	0.0015139	Phage Associated	Lambda repressor-like protein cI
NGO1098	guf	0.632776	0.0092567	Phage Associated	Phage-associated protein, terminase subunit homolog
NGO1085	ranT	0.604324	0.0409785	Phage Associated	Phage-associated protein, antirepressor homolog
NGO1130	guf	0.587942	0.00236269	Phage Associated	Phage-associated hypothetical protein
NGO1616	guf	0.587942	0.00236269	Phage Associated	Phage-associated hypothetical protein
NGO1615	guf	0.505474	0.0101178	Phage Associated	Phage-associated protein, restriction enzyme related
NGO0509	guf	0.433737	0.0459488	Phage Associated	Phage-associated hypothetical protein
NGO1317	tpn	0.756808	0.0018884	Transposase	Transposase
NGO1256	tpn	0.657596	0.0014499	Transposase	Transposase
NGO1394	tpn	0.497021	0.00520642	Transposase	Transposase
NGO1442	adhP	0.865144	0.000387806	Respiration Associated	Alcohol dehydrogenase
NGO0102	ccsB	0.626894	0.000112853	Respiration Associated	Cytochrome C biogenesis protein
NGO0388	nsfB	0.409419	0.0284355	Respiration Associated	Nitroreductase
NGO1544	rsmH	0.48286	0.00231701	Translation	Ribosomal RNA small subunit methyltransferase H
NGO1871	def	0.330384	0.0437135	Translation	Peptide deformylase
NGO0318	recN	2.14381	1.75447e-08	DNA Replication and Repair	DNA repair protein involved in RecBCD and RecF pathways
NGO0568	ruvX	0.723182	0.00627592	DNA Replication and Repair	Holiday junction resolvase
NGO0998	dnaG	0.614241	0.000650776	DNA Replication and Repair	DNA primase
NGO0851	ftsK	0.483366	0.0333325	DNA Replication and Repair	Cell division protein FtsK
NGO0001	dnaA	0.375437	0.0188548	DNA Replication and Repair	Chromosomal replication initiator protein DnaA
NGO0347	holB	0.363248	0.0264347	DNA Replication and Repair	DNA polymerase III subunit delta
NGO2065	lpxC	1.41946	3.83498e-29	Envelope Associated	Deacetylase in lipid A synthesis
NGO1948	yphA	1.3769	1.13463e-22	Envelope Associated	DoxX family inner membrane protein
NGO1559	ompA	1.08271	3.72969e-13	Envelope Associated	OmpA family membrane protein
NGO1900	opt	0.67442	0.000762319	Envelope Associated	Opt family oligopeptide transporter homolog
NGO1793	aaeB	0.651385	0.00113064	Envelope Associated	Efflux subunit homolog / fusaric acid resistance protein
NGO1440	macA	0.617882	1.1218e-05	Envelope Associated	ABC transporter substrate-binding protein
NGO1915	kdtA	0.595038	0.000563399	Envelope Associated	3-deoxy-D-manno-octulosonic acid transferase in Lipid A synthesis
NGO1981	lecA	0.590078	0.000100503	Envelope Associated	Adhesin
NGO1380	rseP	0.529103	0.00264258	Envelope Associated	M50 family peptidase homolog
NGO0099	ponA	0.419784	0.0375416	Envelope Associated	Penicillin-binding protein 1A
NGO1542	penA	0.404818	0.00852165	Envelope Associated	Penicillin-binding protein
NGO1055	yciA	2.46988	3.54308e-13	Metabolism and Biosynthesis	Acyl CoA thioester hydrolase family protein
NGO1029	fumC	2.42854	1.40831e-50	Metabolism and Biosynthesis	Fumarate hydratase in TCA cycle
NGO0639	lldD	2.00399	5.11271e-10	Metabolism and Biosynthesis	Lactate dehydrogenase
NGO0918	gltA	0.958816	2.17032e-07	Metabolism and Biosynthesis	Citrate synthase in TCA cycle
NGO1695	aroG	0.94012	0.000529594	Metabolism and Biosynthesis	Phospho-2-dehydro-3-deoxyheptonate aldolase in chorismate biosynthesis
NGO0866	glyA	0.887419	1.62724e-11	Metabolism and Biosynthesis	Serine hydroxymethyltransferase in glycine biosynthesis
NGO0848	leuA	0.884438	9.53644e-08	Metabolism and Biosynthesis	2-isopropylmalate synthase in leucine biosynthesis
NGO0570	creA	0.882046	0.0097897	Metabolism and Biosynthesis	Carbon catabolite repressor
NGO1203	trpD	0.84462	7.65384e-08	Metabolism and Biosynthesis	Anthranilate phosphoribosyltransferase in tryptophan biosynthesis
NGO0387	folE2	0.768817	0.000198637	Metabolism and Biosynthesis	GTP cyclohydrolase FolE2 for tetrahydrofolate biosynthesis
NGO1931	gapC	0.746938	0.0458483	Metabolism and Biosynthesis	Glyceraldehyde-3-phosphate dehydrogenase in glucose metabolism
NGO1204	trpG	0.673531	6.9091e-05	Metabolism and Biosynthesis	Anthranilate synthase component II in tryptophan biosynthesis
NGO1898a	rfbA	0.595493	0.00148996	Metabolism and Biosynthesis	Glucose-1-phosphate thymidylyltransferase in extracellular polysaccharide biosynthesis
NGO0754	mobA	0.586296	0.0412371	Metabolism and Biosynthesis	Molybdenum cofactor guanylyltransferase
NGO1243	yhaE	0.523951	0.000517007	Metabolism and Biosynthesis	3-hydroxyacid dehydrogenase
NGO1310	gmk	0.435502	0.0319021	Metabolism and Biosynthesis	Guanylate kinase in nucleotide synthesis and salvage
NGO1694	folA	0.428772	0.0374627	Metabolism and Biosynthesis	Dihydrofolate reductase in tetrahydrofolate biosynthesis
NGO0353	upp	0.402178	0.0280783	Metabolism and Biosynthesis	Uracil phosphoribosyltransferase in UMP biosynthesis
NGO1896	galE	0.388353	0.0221757	Metabolism and Biosynthesis	UDP-glucose 4-epimerase
NGO1382	relA	0.387341	0.0128939	Metabolism and Biosynthesis	GTP pyrophosphokinase
NGO1082	idh	0.352845	0.033173	Metabolism and Biosynthesis	Isocitrate dehydrogenase in TCA cycle
NGO0118	argC	0.342523	0.034764	Metabolism and Biosynthesis	N-acetyl-gamma-glutamyl-phosphate reductase in arginine biosynthesis
NGO0999	rpoD	0.841386	8.08858e-10	Transcription	RNA polymerase sigma factor 70
NGO0025	mpeR	4.18759	1.5994e-107	Regulator	AraC-like regulator
NGO0637	iscR	2.42594	1.34277e-49	Regulator	Putative Fe-S cluster assembly regulator
NGO1244	marR	1.43398	4.78581e-07	Regulator	MarR family transcriptional regulator
NGO1427	lexA	1.39012	0.000472072	Regulator	LexA homologue, redox-responsive repressor
NGO1779	fur	0.996616	7.98892e-13	Regulator	Iron-responsive transcriptional regulator Fur
NGO1579	fnr	0.657774	2.73319e-06	Regulator	Transcriptional regulator FNR
NGO1221	gntR	0.568125	0.0414074	Regulator	GntR family transcriptional regulator
NGO1294	lrp	0.55764	0.000752221	Regulator	Leucine response regulatory protein
NGO0554	guf	4.17603	3.41632e-36	Unknown	Hypothetical protein
NGO0635	guf	1.94464	0.0188267	Unknown	Hypothetical protein
NGO1428	guf	1.84797	2.84843e-06	Unknown	Hypothetical protein
NGO0631	guf	1.72119	2.16464e-07	Unknown	Hypothetical protein
NGO0322	guf	1.65488	2.4483e-08	Unknown	Hypothetical protein
NGO0919	guf	1.11833	3.63338e-11	Unknown	Hypothetical protein
NGO0165	guf	1.07098	0.00731916	Unknown	Hypothetical protein with membrane domain
NGO1108	guf	0.918308	0.0354084	Unknown	Hypothetical protein
NGO0863	guf	0.913878	0.0193632	Unknown	Hypothetical protein with oxidoreductase domain
NGO0567	guf	0.840466	2.33592e-06	Unknown	Hypothetical protein
NGO0569	guf	0.811121	4.44207e-09	Unknown	Hypothetical protein
NGO0895	guf	0.806223	0.0188267	Unknown	Hypothetical protein
NGO0208	guf	0.728893	6.52674e-07	Unknown	Hypothetical protein with anhydrase domain
NGO1588	guf	0.628959	0.0275458	Unknown	Hypothetical protein
NGO0122	guf	0.622514	0.00180335	Unknown	Hypothetical protein
NGO0787	guf	0.608724	1.72122e-05	Unknown	Hypothetical protein
NGO0226	guf	0.607677	0.0375416	Unknown	Hypothetical protein
NGO0243	guf	0.606324	0.00180335	Unknown	Hypothetical protein
NGO0788	mip	0.598861	0.0230426	Unknown	Macrophage infectivity potentiator protein
NGO0847	guf	0.579099	0.00293998	Unknown	Hypothetical protein
NGO0827	guf	0.573854	0.00325229	Unknown	Hypothetical protein
NGO1287	guf	0.562505	0.00038325	Unknown	Hypothetical protein with GTP-binding domain
NGO1946	guf	0.53574	0.000198637	Unknown	Hypothetical protein
NGO0355	guf	0.525617	0.0289188	Unknown	Hypothetical protein
NGO1044	guf	0.515167	0.043638	Unknown	Hypothetical protein
NGO2084	guf	0.505592	0.000600151	Unknown	Hypothetical protein with membrane domain
NGO1391	guf	0.480393	0.0193632	Unknown	Hypothetical protein with SUFU domain
NGO1947	guf	0.473294	0.00192448	Unknown	Hypothetical protein
NGO0354	guf	0.445224	0.032257	Unknown	Hypothetical protein
NGO1566	guf	0.412	0.0118562	Unknown	Hypothetical protein with Nudix-family hydrolase domain
NGO1077	guf	0.410524	0.00714585	Unknown	Hypothetical protein
NGO1608	guf	0.386106	0.0337324	Unknown	Hypothetical protein with 3-deoxy-D-manno-octulosonate 8-phosphate phosphatase domain
Genes with decreased transcript abundance after exposure to sublethal H2O2 compared to untreated controls
NGO1769	ccpR	-2.19547	8.83763e-57	Redox Homeostasis	Cytochrome C peroxidase
NGO0593	clpP	-0.647215	4.85231e-06	Heat Shock and Protein Folding	ATP-dependent proteolytic subunit
NGO1276	aniA	-3.40334	1.04586e-18	Respiration Associated	Nitrite reductase
NGO1413	nqrA	-0.939564	2.03227e-11	Respiration Associated	Primary Na(+) pump subunit A
NGO1749	nuoC	-0.830915	0.00176426	Respiration Associated	NADH-quinone oxidoreductase subunit C
NGO1328	cycB	-0.769904	1.81293e-05	Respiration Associated	Di-heme type cytochrome
NGO1747	nuoE	-0.730721	1.61446e-05	Respiration Associated	Fe-S cluster binding NADH dehydrogenase
NGO0292	cccA	-0.679649	0.000903654	Respiration Associated	Cytochrome c2
NGO1746	nuoF	-0.624808	1.89682e-05	Respiration Associated	Fe-S cluster binding NADH dehydrogenase
NGO1080	cycP	-0.619388	0.0354084	Respiration Associated	Cytochrome C
NGO1415	nqrC	-0.611268	0.00017673	Respiration Associated	Na(+)-translocating NADH-quinone reductase subunit C
NGO1418	nqrF	-0.610183	0.00036162	Respiration Associated	Na(+)-translocating NADH-quinone reductase subunit F
NGO1414	nqrB	-0.606464	6.90001e-05	Respiration Associated	Na(+)-translocating NADH-quinone reductase subunit B
NGO1748	nuoD	-0.580741	0.00105852	Respiration Associated	NADH-quinone oxidoreductase subunit D
NGO1371	ccoP	-0.540198	0.000234677	Respiration Associated	Triheme c-type cytochrome component cbb3 oxidase
NGO1745	nuoG	-0.507631	0.0247755	Respiration Associated	NADH Dehydrogenase I chain G / NADH-ubiquinone oxidoreductase
NGO1743	nuoI	-0.506463	0.0340842	Respiration Associated	NADH-quinone oxidoreductase subunit I
NGO1416	nqrD	-0.493217	0.00408444	Respiration Associated	Na(+)-translocating NADH-quinone reductase subunit D
NGO0904	glpC	-0.468972	0.00166706	Respiration Associated	Fe-S oxidoreductase
NGO2008	ccdA	-0.428706	0.0340842	Respiration Associated	Cytochrome C biogenesis protein
NGO1677	rpmA	-0.910593	3.92876e-12	Translation	50S ribosomal protein L27
NGO18241	rplR	-0.858334	0.000442993	Translation	50S ribosomal protein L18
NGO2134	rpsU	-0.840851	0.0234346	Translation	30S ribosomal protein S21
NGO1824	rpsE	-0.78815	0.00424835	Translation	30S ribosomal protein S5
NGO1834	rpsS	-0.786307	0.00148996	Translation	30S ribosomal protein S19
NGO1831.1	rplP	-0.70021	0.00280766	Translation	50S ribosomal protein L16
NGO18231	rpmD	-0.691928	0.0340842	Translation	50S ribosomal protein L30
NGO0043	prmA	-0.690328	0.00242736	Translation	Ribosomal protein L11 methyltransferase
NGO1835	rplB	-0.684044	2.47495e-06	Translation	50S ribosomal protein L2
NGO1841	rpsJ	-0.667848	1.36884e-06	Translation	30S ribosomal protein S10
NGO0584	rpll	-0.666633	0.00148996	Translation	50S ribosomal protein L9
NGO1817	rplQ	-0.659135	0.0180223	Translation	50S ribosomal protein L17
NGO2173	rpmF	-0.651111	0.00140698	Translation	50S ribosomal protein L32
NGO1825	rplF	-0.635032	6.53979e-06	Translation	50S ribosomal protein L6
NGO2133	gatB	-0.634155	2.278e-05	Translation	Glutamyl-tRNA amidotransferase
NGO0037	miaB	-0.629931	7.67378e-06	Translation	tRNA-2-methylthio-N(6)-dimethylallyladenosine synthase
NGO1842	tuf1	-0.626081	6.9091e-05	Translation	Elongation factor Tu
NGO1827	rplE	-0.619481	0.000147568	Translation	50S ribosomal protein L5
NGO1831	rpmC	-0.618043	0.000183038	Translation	50S ribosomal protein L29
NGO1286	infB	-0.592634	4.24286e-05	Translation	Translation initiation factor IF-2
NGO0171	rplS	-0.583456	0.00498432	Translation	50S ribosomal protein L19
NGO1676	rplU	-0.583245	4.41359e-05	Translation	50S ribosomal protein L21
NGO1844	rpsG	-0.575474	0.000340804	Translation	30S ribosomal protein S7
NGO1843	fusA	-0.571442	0.000238007	Translation	Elongation factor G
NGO1836	rplW	-0.568733	6.27413e-05	Translation	50S ribosomal protein L23
NGO1832	rpsC	-0.557381	0.00867998	Translation	30S ribosomal protein S3
NGO0299	pheS	-0.533623	0.000399585	Translation	Phenylalanine--tRNA ligase alpha subunit
NGO1858	tuf2	-0.533087	0.00280766	Translation	Elongation factor Tu
NGO1284	rimP	-0.527652	0.031817	Translation	Ribosome maturation factor RimP
NGO0442	rplY	-0.517353	0.00038325	Translation	50S ribosomal protein L25
NGO0583	rpsR	-0.500197	0.000635866	Translation	30S ribosomal protein S18
NGO0295	thrS	-0.484798	0.000969105	Translation	Threonine--tRNA ligase
NGO1974	tsf	-0.477346	0.00176426	Translation	Elongation factor Ts
NGO1845	rpsL	-0.46712	0.0015796	Translation	30S ribosomal protein S12
NGO0936	efp	-0.457758	0.0035853	Translation	Elongation factor P
NGO1837	rplD	-0.457357	0.00239522	Translation	50S ribosomal protein L4
NGO0191	rpsO	-0.450966	0.00257179	Translation	30S ribosomal protein S15
NGO1819	rpsD	-0.445415	0.00294264	Translation	30S ribosomal protein S4
NGO1838	rplC	-0.443289	0.00530975	Translation	50S ribosomal protein L3
NGO0104	tsaD	-0.439735	0.0201155	Translation	tRNA N6-adenosine threonylcarbamoyltransferase
NGO0297	rpmL	-0.435265	0.0340842	Translation	50S ribosomal protein L35
NGO1454	lysS	-0.415799	0.00613791	Translation	Lysine-tRNA ligase
NGO1337	prfA	-0.405003	0.0142548	Translation	Peptide chain release factor 1
NGO0940	miaA	-0.401405	0.0349448	Translation	tRNA dimethylallyltransferase
NGO1820	rpsK	-0.38986	0.0268954	Translation	30S ribosomal protein S11
NGO0149	rhlE	-0.370476	0.0205695	Translation	RNA helicase (Jain 2008 RNA regulates other RNA helicases srmB and deaD during ribosome assembly)
NGO18261	rpsN	-0.369886	0.0376402	Translation	30S ribosomal protein S14
NGO0604	rpsA	-0.348943	0.0442939	Translation	30S ribosomal protein S1
NGO1854	rplA	-0.340023	0.0359612	Translation	50S ribosomal protein L1
NGO0209	prfC	-0.337864	0.0380438	Translation	Peptide chain release factor 3
NGO1208	Eco29kI	-0.802224	0.00637068	DNA Replication and Repair	Type II R-M system GIY-YIG family restriction endonuclease
NGO0655	xseA	-0.742974	2.36183e-05	DNA Replication and Repair	Exodeoxyribonuclease 7 large subunit
NGO1259	parC	-0.445662	0.00519292	DNA Replication and Repair	DNA topoisomerase 4 subunit A
NGO1333	parE	-0.431956	0.0115944	DNA Replication and Repair	DNA topoisomerase 4 subunit B
NGO1207	uvrA	-0.409416	0.00760761	DNA Replication and Repair	UvrABC system protein A
NGO0742	ybaB	-0.40056	0.0177333	DNA Replication and Repair	Nucleoid-associated protein
NGO1757	uvrD	-0.393789	0.0137929	DNA Replication and Repair	DNA helicase
NGO0235	ligA	-0.341861	0.0348659	DNA Replication and Repair	DNA ligase
NGO2141	parB	-0.34038	0.0459419	DNA Replication and Repair	Chromosome partitioning protein ParB
NGO1930	mutS	-0.331998	0.0460727	DNA Replication and Repair	DNA mismatch repair protein MutS
NGO0377	citT	-0.875572	3.74665e-05	Envelope Associated	Ion transporter
NGO0233	nspA	-0.784721	1.81293e-05	Envelope Associated	Outer membrane protein
NGO1494	potF3	-0.56784	0.00977993	Envelope Associated	Polyamine-binding periplasmic protein
NGO1585	mafB4	-0.555789	0.0205695	Envelope Associated	MGI-1 island polymorphic toxin
NGO0135	nagZ	-0.515682	0.00253323	Envelope Associated	Beta-hexosaminidase in peptidoglycan recycling
NGO2072	lgtG	-0.471404	0.0157296	Envelope Associated	Glycosyl transferase in lipid A synthesis
NGO0098	pilM	-0.451123	0.0264347	Envelope Associated	Pilus assembly protein
NGO1152	hisJ	-0.448567	0.0035853	Envelope Associated	ABC transporter substrate-binding protein
NGO1393	mafA2	-0.42034	0.0285152	Envelope Associated	Adhesin
NGO1584	mafA3	-0.42034	0.0285152	Envelope Associated	Adhesin
NGO1806	lpxA	-0.359795	0.0445997	Envelope Associated	Acyl-[acyl-carrier-protein]--UDP-N-acetylglucosamine O-acyltransferase
NGO0798	glnD	-1.30481	2.21456e-21	Metabolism and Biosynthesis	Bifunctional uridylyltransferase/uridylyl-removing enzyme in nitrogen compound metabolism
NGO1776	gapA	-0.978266	1.81293e-05	Metabolism and Biosynthesis	Glyceraldehyde-3-phosphate dehydrogenase
NGO0929	metF	-0.94	3.0134e-08	Metabolism and Biosynthesis	Methylenetetrahydrofolate reductase in one carbon metabolism
NGO0045	accB	-0.711494	1.61446e-05	Metabolism and Biosynthesis	Acetyl-CoA carboxylase in fatty acid biosynthesis
NGO0044	accC	-0.701979	4.42287e-07	Metabolism and Biosynthesis	Acetyl-CoA carboxylase in fatty acid biosynthesis
NGO1247	pgsA	-0.509067	0.00914955	Metabolism and Biosynthesis	CDP-diacylglycerol--glycerol-3-phosphate 3-phosphatidyltransferase in phospholipid biosynthesis
NGO2098	lysA	-0.505759	0.000635866	Metabolism and Biosynthesis	Diaminopimelate decarboxylase in lysine biosynthesis
NGO2041a	thiC	-0.505703	0.0370028	Metabolism and Biosynthesis	Phosphomethylpyrimidine synthase in cofactor biosynthesis
NGO0234	hemN	-0.492378	0.0401932	Metabolism and Biosynthesis	Coproporphyrinogen III oxidase in porphyrin-containing compound biosynthesis
NGO0928	metE	-0.487084	0.0230426	Metabolism and Biosynthesis	Methyltransferase in methionine biosynthesis
NGO0906	lutB	-0.476222	0.00142713	Metabolism and Biosynthesis	(Fe-S)-binding lactate utilization protein
NGO0956	lysC	-0.469882	0.0014499	Metabolism and Biosynthesis	Aspartokinase in lysine, threonine, and methionine biosynthesis
NGO0915	dldH	-0.462966	0.0208924	Metabolism and Biosynthesis	Dihydrolipoamide dehydrogenase in pyruvate metabolism
NGO2171	plsX	-0.441842	0.00424835	Metabolism and Biosynthesis	Phosphate acyltransferase in phospholipid metabolism
NGO0758	rpeC	-0.441234	0.0333693	Metabolism and Biosynthesis	Ribulose-phosphate 3-epimerase in carbon metabolism
NGO0809	ilvD	-0.437054	0.00439546	Metabolism and Biosynthesis	Dihydroxy-acid dehydratase in isoleucine biosynthesis
NGO2113	ppk	-0.411475	0.0268954	Metabolism and Biosynthesis	Polyphosphate kinase
NGO0564	aceF	-0.411124	0.0116546	Metabolism and Biosynthesis	Acetyltransferase component of pyruvate dehydrogenase complex
NGO1486	speB	-0.407676	0.00867998	Metabolism and Biosynthesis	Agmatinase in putrescine biosynthesis
NGO1671	coaE	-0.386411	0.0376402	Metabolism and Biosynthesis	Dephospho-CoA kinase in Coenzyme A biosynthesis
NGO0962	pncB	-0.378967	0.0167487	Metabolism and Biosynthesis	Nicotinate phosphoribosyltransferase in cofactor and nucleotide biosynthesis
NGO1041	ppx	-0.349865	0.0305687	Metabolism and Biosynthesis	Exopolyphosphatase
NGO1487	speA	-0.34083	0.0354084	Metabolism and Biosynthesis	Arginine decarboxylase in arginine catabolism and spermidine biosynthesis
NGO0460	dapC	-0.337223	0.0375416	Metabolism and Biosynthesis	Succinyldiaminopimelate aminotransferase in lysine biosynthesis
NGO1285	nusA	-0.684511	5.6179e-07	Transcription	Transcription termination/antitermination protein
NGO0899	greA	-0.602584	0.000629002	Transcription	Transcription elongation factor GreA
NGO1818	rpoA	-0.552951	0.000104844	Transcription	DNA-directed RNA polymerase subunit alpha
NGO0042	orn	-0.515271	0.0035853	Transcription	Oligoribonuclease involved in mRNA decay
NGO0797	xre	-1.47221	4.91922e-11	Regulator	XRE family transcriptional regulator
NGO0753	narQ	-0.856843	5.88651e-06	Regulator	Transmembrane sensor kinase
NGO0752	narP	-0.74957	2.25278e-05	Regulator	XRE family transcriptional regulator
NGO1904	dksA	-0.455411	0.00862156	Regulator	RNA polymerase-binding transcription factor DksA
NGO0545	ngoAXmod	-0.408974	0.0447673	Regulator	Type III restriction endonuclease subunit M
NGO1370	guf	-2.73924	7.88539e-50	Unknown	Putative membrane protein
NGO1215	guf	-2.02429	2.84561e-42	Unknown	Hypothetical protein
NGO0759	guf	-1.37487	0.0439668	Unknown	Hypothetical protein
NGO2170	guf	-0.956781	0.0214677	Unknown	Hypothetical protein
NGO1277	guf	-0.888387	8.86734e-08	Unknown	Hypothetical protein
NGO0651	guf	-0.713293	4.29811e-05	Unknown	Oxidoreductase homolog involved in RNA processing
NGO0711	guf	-0.673118	0.00140698	Unknown	Hypothetical protein with Zn-containing alcohol dehydrogenase domain
NGO2097	guf	-0.633985	0.00179514	Unknown	Hypothetical protein
NGO0339	guf	-0.61017	0.02528	Unknown	Hypothetical protein
NGO0905	guf	-0.604117	1.61446e-05	Unknown	Hypothetical protein
NGO1049	guf	-0.594811	0.000271971	Unknown	Hypothetical protein with phosphoribosylglycinamide formyltransferase domain
NGO1205	guf	-0.57751	0.00526856	Unknown	Hypothetical protein with putative TonB receptor domain
NGO0901	guf	-0.490174	0.0376402	Unknown	Hypothetical protein
NGO0033	Ghfp	-0.487583	0.0205695	Unknown	Gonococcal homolog of Factor H binding protein
NGO1314	guf	-0.484377	0.00116023	Unknown	Hypothetical protein with peptidase domain
NGO2055	guf	-0.474309	0.0121601	Unknown	Hypothetical protein with hydrolase domain
NGO2162	guf	-0.455151	0.0172287	Unknown	Hypothetical protein
NGO1929	guf	-0.422805	0.0490995	Unknown	Hypothetical protein
NGO0831	guf	-0.337009	0.0414074	Unknown	Hypothetical protein
1	Location on the Neisseria gonorrhoeae FA1090 genome http://stdgen.northwestern.edu/
2	Genes of unknown function are denoted as guf
3	Fold change in transcript abundance from kallisto output (Bray and Pachter Nature Biotechnology 2016) as measured by transcripts per million (TPM) units
4	p value greater than or equal to 0.05 as determined by kallisto
5	Biological functional category determined by Uniprot.org, BLAST homology, and relevant literature
6	Specific activity of gene reported in literature or for closest homolog
