# Supplementary material for: Neisseria gonorrhoeae Exposed to Sublethal Levels of Hydrogen Peroxide Mounts a Complex Transcriptional Response
Source: mSystems. 2018 Oct 2;3(5):e00156-18. doi: 10.1128/mSystems.00156-18 (PMC6172773; doi:10.1128/mSystems.00156-18)
Supplement: TABLE S4 [file sys005182261st4.xlsx]

## Sheet: Sheet1
Genes with increased transcript abundance after exposure to sublethal H2O2 compared to untreated controls							Key
Locus1	Gene Name2	Functional Classification5	Putative Gene Role6	Reported Regulation7	References7		1	Location on the Neisseria gonorrhoeae FA1090 genome http://stdgen.northwestern.edu/
NGO2059	msrAB	Redox Homeostasis	Peptide methionine sulfoxide reductase	HP, Mn, RpoE	3, 19, 9		2	Genes of unknown function are denoted as guf
NGO1767	kat	Redox Homeostasis	Catalase	OxyR	2, 10		5	Biological functional category determined by Uniprot.org, BLAST homology, and relevant literature
NGO0652	trx1	Redox Homeostasis	Thioredoxin	AC, Fe, HP	20, 18, 3		6	Specific activity of gene reported in literature or for closest homolog
NGO0114	grx3	Redox Homeostasis	Glutaredoxin	AC, Fe, HP	20, 3, 18
NGO1189	hslO	Redox Homeostasis	Redox-regulated protein folding chaperone	AC, Fe, MtrR	20, 4, 18, 13		7	Reference Number	Type of Regulation	REFERENCE Need to reformat these
NGO1222	osmC	Redox Homeostasis	Peroxiredoxin	RpoH	7			1	MtrR / MtrA	Johnson Thesis 2002
NGO0925	gor	Redox Homeostasis	GSH oxidoreductase	HP, OxyR	3, 10			2	OxyR	Tseng & Jennings 2003
NGO0978	dsbD	Redox Homeostasis	Disulfide bond formation	MisR	35			3	Hydrogen Peroxide (HP)	Stohl & Seifert 2005
NGO0351	grx4	Redox Homeostasis	Grx4 family monothiol glutaredoxin	None				4	Iron (Fe)	Ducey & Dyer 2005
NGO1249	ahpD	Redox Homeostasis	Alkyl hydroperoxide reductase	MtrA	1			5	Iron (Fe)	Agarwal & Genco 2005
NGO0926	prx	Redox Homeostasis	Peroxiredoxin 2 family protein/glutaredoxin	Mn	19			7	RpoH	Gunesekere & Davies 2006
NGO1516	nnrS	Redox Homeostasis	Nitric oxide protective response	None				8	NarP	Overton & Cole 2006
NGO1046	clpB	Heat Shock and Protein Folding	Chaperone	AC, HP, MisR, MpeR, MtrR, RpoH	20, 3, 35, 23, 13, 7			9	RpoE	Gunesekere & Davies 2006
NGO0630	hscB	Heat Shock and Protein Folding	Chaperone	None				10	OxyR	Seib & Jennings 2007
NGO1422	grpE	Heat Shock and Protein Folding	Co-chaperone involved in aggregated protein response	AC, HP, MisR, MpeR, MtrR, RpoH	20, 3, 35, 23, 13, 7			11	FNR	Whitehead & Saunders 2007
NGO0376	ppiD	Heat Shock and Protein Folding	Protein folding isomerase	HP	3			13	MtrR	Folster & Shafer 2009
NGO1429	dnaK	Heat Shock and Protein Folding	Co-chaperone involved in aggregated protein response	AC, HP, MisR, RpoH	20, 3, 35, 7			18	Iron (Fe)	Jackson & Dyer 2010
NGO0775	lon	Heat Shock and Protein Folding	Lon protease	Fe, HP, RpoH	18, 3, 7			19	Manganese (Mn)	Wu & Jennings 2010
NGO1770	prlC	Heat Shock and Protein Folding	Oligopeptidase A homolog involved in protein degradation	MpeR	23			20	Anaerobic Conditions (AC)	Isabella & Clark 2011
NGO0116	secB	Heat Shock and Protein Folding	Chaperone	HP, RpoH	3, 7			21	MpeR	Hollander & Cornelissen 2011
NGO0399	htpX	Heat Shock and Protein Folding	Protease HtpX homolog involved in heat shock	AC, RpoH	20, 7			22	LexA	Schook & Seifert 2011
NGO0382	ftsH	Heat Shock and Protein Folding	ATP-dependent zinc metalloprotease in protein homeostasis	HP	3			23	MpeR	Mercante & Shafer 2012
NGO1901	dnaJ	Heat Shock and Protein Folding	Co-chaperone involved in aggregated protein response	AC, HP, RpoH	20, 3, 7			24	Iron (Fe)	Yu & Genco 2012
NGO2094	groES	Heat Shock and Protein Folding	Chaperone	HP, MpeR, RpoH	3, 23, 7			28	NtrX	Atack & McEwan 2013
NGO0829	hscA	Heat Shock and Protein Folding	Chaperone	None				29	NrrF	Jackson & Dyer 2013
NGO0636	iscS	Iron	Fe-S cluster biosynthesis cysteine desulfurase	AC	20			31	Iron (Fe)	Oki Thesis 2014
NGO1496	tbpB	Iron	Transferrin-binding protein B	Fe, HP	5, 3			32	NgoAX	Kwiatek & Adam-Poplawska 2015
NGO2093	fetA	Iron	Transport protein	Fe, HP, MpeR, NgoAX	18, 3, 21, 32			33	MtrCDE	Ohneck & Shafer 2015
NGO0633	iscU	Iron	Fe-S cluster assembly scaffold	AC, HP, RpoH	20, 3, 6			34	Iron (Fe)	Yu & Genco 2016
NGO0632	iscA	Iron	Fe-S cluster assembly protein	AC	20			35	MisR	Kandler & Shafer 2016
NGO1379	tonB	Iron	Transmembrane transporter	Fe, HP	34, 3
NGO0217	fbpA	Iron	ABC transporter substrate-binding protein	AC, Fe, HP	20, 18, 3
NGO1495	tbpA	Iron	Transferrin-binding protein A	Fe, HP	5, 3
NGO1318	ccmA	Iron	Heme oxygenase	AC, Fe, HP	20, 18, 3
NGO1378	exbB	Iron	TonB-dependent utilization of protein-bound iron	AC, HP	20, 3
NGO1426	erpA	Iron	Fe-S cluster insertion protein ErpA	AC, HP, RpoH	20, 3, 7
NGO1377	exbD	Iron	TonB-dependent utilization of protein-bound iron	AC, HP	20, 3
NGO0023	ceuA	Iron	Ion transporter homolog	None
NGO0553	tdfG	Iron	TonB-dependent receptor	Fe, MisR	18, 35
NGO1688	ompU	Iron	Outer membrane protein involved in uptake	AC, FNR	20, 11
NGO2092	fetB	Iron	ABC transporter substrate-binding protein	Fe, HP	18, 3
NGO2050	efeO	Iron	Cupredoxin family transporter	NrrF	29
NGO2109	hpuB	Iron	Hemoglobin-haptoglobin utilization protein B
NGO1623	guf	Phage Associated	Phage-associated hypothetical protein	None
NGO1622	guf	Phage Associated	Phage-associated hypothetical protein, holin-encoding homolog	Fe, FNR	4, 11
NGO0307	fxsA	Phage Associated	Exclusion suppressor	None
NGO0489	rusA	Phage Associated	Putative phage Holliday junction resolvase-like protein	AC	20
NGO1013	npr	Phage Associated	XRE family Neisseria phage repressor	Fe	4, 18
NGO1116	prtR	Phage Associated	Phage repressor	Fe	18
NGO1001	recB	Phage Associated	Phage-associated protein, RecB/Cas4 exonuclease homolog	None
NGO0514	guf	Phage Associated	Phage-associated hypothetical protein	AC	20
NGO1002	traA	Phage Associated	Phage-associated protein, transcription factor homolog	MtrR	13
NGO1097	guf	Phage Associated	Phage-associated hypothetical protein, portal-encoding homolog	MtrR, NgoAX	13, 32
NGO1090	gp56	Phage Associated	Phage-associated protein, major capsid protein homolog	None
NGO1618	guf	Phage Associated	Phage-associated hypothetical protein	None
NGO1630	cI	Phage Associated	Lambda repressor-like protein cI	Fe, NrrF	29
NGO1098	guf	Phage Associated	Phage-associated protein, terminase subunit homolog	None
NGO1085	ranT	Phage Associated	Phage-associated protein, antirepressor homolog	None
NGO1130	guf	Phage Associated	Phage-associated hypothetical protein	None
NGO1616	guf	Phage Associated	Phage-associated hypothetical protein	None
NGO1615	guf	Phage Associated	Phage-associated protein, restriction enzyme related	AC, FNR	20, 11
NGO0509	guf	Phage Associated	Phage-associated hypothetical protein	AC	20
NGO1317	tpn	Transposase	Transposase	Fe	18,
NGO1256	tpn	Transposase	Transposase	None
NGO1394	tpn	Transposase	Transposase	None
NGO1442	adhP	Respiration Associated	Alcohol dehydrogenase	Fe	4
NGO0102	ccsB	Respiration Associated	Cytochrome C biogenesis protein	None
NGO0388	nsfB	Respiration Associated	Nitroreductase	None
NGO1544	rsmH	Translation	Ribosomal RNA small subunit methyltransferase H	None
NGO1871	def	Translation	Peptide deformylase	None
NGO0318	recN	DNA Replication and Repair	DNA repair protein involved in RecBCD and RecF pathways	AC, Fe, HP, LexA	20, 24, 3, 22
NGO0568	ruvX	DNA Replication and Repair	Holiday junction resolvase	RpoH	7
NGO0998	dnaG	DNA Replication and Repair	DNA primase	None
NGO0851	ftsK	DNA Replication and Repair	Cell division protein FtsK	None
NGO0001	dnaA	DNA Replication and Repair	Chromosomal replication initiator protein DnaA	None
NGO0347	holB	DNA Replication and Repair	DNA polymerase III subunit delta	None
NGO2065	lpxC	Envelope Associated	Deacetylase in lipid A synthesis	HP	3
NGO1948	yphA	Envelope Associated	DoxX family inner membrane protein	Fe, HP, RpoE	4, 3, 9
NGO1559	ompA	Envelope Associated	OmpA family membrane protein	AC, Fe	20, 4
NGO1900	opt	Envelope Associated	Opt family oligopeptide transporter homolog	HP	3
NGO1793	aaeB	Envelope Associated	Efflux subunit homolog / fusaric acid resistance protein	AC	20
NGO1440	macA	Envelope Associated	ABC transporter substrate-binding protein	AC	20
NGO1915	kdtA	Envelope Associated	3-deoxy-D-manno-octulosonic acid transferase in Lipid A synthesis	MpeR	23
NGO1981	lecA	Envelope Associated	Adhesin	AC, HP	20, 3
NGO1380	rseP	Envelope Associated	M50 family peptidase homolog	None
NGO0099	ponA	Envelope Associated	Penicillin-binding protein 1A	None
NGO1542	penA	Envelope Associated	Penicillin-binding protein	None
NGO1055	yciA	Metabolism and Biosynthesis	Acyl CoA thioester hydrolase family protein	HP	3
NGO1029	fumC	Metabolism and Biosynthesis	Fumarate hydratase in TCA cycle	AC, Fe, HP, MtrR	20, 18, 3, 13
NGO0639	lldD	Metabolism and Biosynthesis	Lactate dehydrogenase	AC	20
NGO0918	gltA	Metabolism and Biosynthesis	Citrate synthase in TCA cycle	AC, Mn	20, 19
NGO1695	aroG	Metabolism and Biosynthesis	Phospho-2-dehydro-3-deoxyheptonate aldolase in chorismate biosynthesis	None
NGO0866	glyA	Metabolism and Biosynthesis	Serine hydroxymethyltransferase in glycine biosynthesis	None
NGO0848	leuA	Metabolism and Biosynthesis	2-isopropylmalate synthase in leucine biosynthesis	AC, HP, RpoH	20, 3, 7
NGO0570	creA	Metabolism and Biosynthesis	Carbon catabolite repressor	AC, RpoH	20, 7
NGO1203	trpD	Metabolism and Biosynthesis	Anthranilate phosphoribosyltransferase in tryptophan biosynthesis	HP	3
NGO0387	folE2	Metabolism and Biosynthesis	GTP cyclohydrolase FolE2 for tetrahydrofolate biosynthesis	HP	3
NGO1931	gapC	Metabolism and Biosynthesis	Glyceraldehyde-3-phosphate dehydrogenase in glucose metabolism	Mn	19
NGO1204	trpG	Metabolism and Biosynthesis	Anthranilate synthase component II in tryptophan biosynthesis	HP	3
NGO1898a	rfbA	Metabolism and Biosynthesis	Glucose-1-phosphate thymidylyltransferase in extracellular polysaccharide biosynthesis	None
NGO0754	mobA	Metabolism and Biosynthesis	Molybdenum cofactor guanylyltransferase	AC, MpeR	20, 23
NGO1243	yhaE	Metabolism and Biosynthesis	3-hydroxyacid dehydrogenase	MtrR	1
NGO1310	gmk	Metabolism and Biosynthesis	Guanylate kinase in nucleotide synthesis and salvage	HP	3
NGO1694	folA	Metabolism and Biosynthesis	Dihydrofolate reductase in tetrahydrofolate biosynthesis	AC, RpoH	20, 7
NGO0353	upp	Metabolism and Biosynthesis	Uracil phosphoribosyltransferase in UMP biosynthesis	Mn	19
NGO1896	galE	Metabolism and Biosynthesis	UDP-glucose 4-epimerase	None
NGO1382	relA	Metabolism and Biosynthesis	GTP pyrophosphokinase	None
NGO1082	idh	Metabolism and Biosynthesis	Isocitrate dehydrogenase in TCA cycle	Mn	19
NGO0118	argC	Metabolism and Biosynthesis	N-acetyl-gamma-glutamyl-phosphate reductase in arginine biosynthesis	None
NGO0999	rpoD	Transcription	RNA polymerase sigma factor 70	None
NGO0025	mpeR	Regulator	AraC-like regulator	Fe	18, 23
NGO0637	iscR	Regulator	Putative Fe-S cluster assembly regulator	HP	3
NGO1244	marR	Regulator	MarR family transcriptional regulator	AC, MtrR, RpoH	20, 13, 7
NGO1427	lexA	Regulator	LexA homologue, redox-responsive repressor	AC, HP	20, 3
NGO1779	fur	Regulator	Iron-responsive transcriptional regulator Fur	Fe, HP	4, 3
NGO1579	fnr	Regulator	Transcriptional regulator FNR	NarP	8
NGO1221	gntR	Regulator	GntR family transcriptional regulator	None
NGO1294	lrp	Regulator	Leucine response regulatory protein	HP, MtrR, NrrF	29, 3, 13
NGO0554	guf	Unknown	Hypothetical protein	AC, Fe, HP	20, 18, 3
NGO0635	guf	Unknown	Hypothetical protein	AC
NGO1428	guf	Unknown	Hypothetical protein	AC, FNR, HP, MpeR	20, 11, 3, 23
NGO0631	guf	Unknown	Hypothetical protein	HP	3
NGO0322	guf	Unknown	Hypothetical protein	Fe, HP	18, 3
NGO0919	guf	Unknown	Hypothetical protein	None
NGO0165	guf	Unknown	Hypothetical protein with membrane domain	AC, Fe	20, 4
NGO1108	guf	Unknown	Hypothetical protein	None
NGO0863	guf	Unknown	Hypothetical protein with oxidoreductase domain	MpeR, MtrR	23, 13
NGO0567	guf	Unknown	Hypothetical protein	MpeR	23
NGO0569	guf	Unknown	Hypothetical protein	AC	20
NGO0895	guf	Unknown	Hypothetical protein	AC, Fe	20, 4
NGO0208	guf	Unknown	Hypothetical protein with anhydrase domain	None
NGO1588	guf	Unknown	Hypothetical protein	None
NGO0122	guf	Unknown	Hypothetical protein	None
NGO0787	guf	Unknown	Hypothetical protein	Fe	4
NGO0226	guf	Unknown	Hypothetical protein	None
NGO0243	guf	Unknown	Hypothetical protein	None
NGO0788	mip	Unknown	Macrophage infectivity potentiator protein	None
NGO0847	guf	Unknown	Hypothetical protein	None
NGO0827	guf	Unknown	Hypothetical protein	None
NGO1287	guf	Unknown	Hypothetical protein with GTP-binding domain	None
NGO1946	guf	Unknown	Hypothetical protein	RpoE	9
NGO0355	guf	Unknown	Hypothetical protein	None
NGO1044	guf	Unknown	Hypothetical protein	None
NGO2084	guf	Unknown	Hypothetical protein with membrane domain	None
NGO1391	guf	Unknown	Hypothetical protein with SUFU domain	None
NGO1947	guf	Unknown	Hypothetical protein	HP, RpoH	3, 7
NGO0354	guf	Unknown	Hypothetical protein	None
NGO1566	guf	Unknown	Hypothetical protein with Nudix-family hydrolase domain	AC	20
NGO1077	guf	Unknown	Hypothetical protein	None
NGO1608	guf	Unknown	Hypothetical protein with 3-deoxy-D-manno-octulosonate 8-phosphate phosphatase domain	MtrR	1
Genes with decreased transcript abundance after exposure to sublethal H2O2 compared to untreated controls
NGO1769	ccpR	Redox Homeostasis	Cytochrome C peroxidase	AC, Fe, HP, MtrCDE, NtrX, NgoAX,	20, 34, 3, 33, 28, 32
NGO0593	clpP	Heat Shock and Protein Folding	ATP-dependent proteolytic subunit	MtrR	33
NGO1276	aniA	Respiration Associated	Nitrite reductase	AC, Fe, FNR, HP, NtrX	20, 18, 11, 3, 28
NGO1413	nqrA	Respiration Associated	Primary Na(+) pump subunit A	AC, Fe, HP	20, 18, 3
NGO1749	nuoC	Respiration Associated	NADH-quinone oxidoreductase subunit C	MpeR, MtrR	23, 13
NGO1328	cycB	Respiration Associated	Di-heme type cytochrome	None
NGO1747	nuoE	Respiration Associated	Fe-S cluster binding NADH dehydrogenase	None
NGO0292	cccA	Respiration Associated	Cytochrome c2	None
NGO1746	nuoF	Respiration Associated	Fe-S cluster binding NADH dehydrogenase	None
NGO1080	cycP	Respiration Associated	Cytochrome C	None
NGO1415	nqrC	Respiration Associated	Na(+)-translocating NADH-quinone reductase subunit C	AC, Fe	20, 4
NGO1418	nqrF	Respiration Associated	Na(+)-translocating NADH-quinone reductase subunit F	AC, Fe, MtrR	20, 18, 13
NGO1414	nqrB	Respiration Associated	Na(+)-translocating NADH-quinone reductase subunit B	AC	20
NGO1748	nuoD	Respiration Associated	NADH-quinone oxidoreductase subunit D	Fe, NgoAX	4, 32
NGO1371	ccoP	Respiration Associated	Triheme c-type cytochrome component cbb3 oxidase	NtrX	28
NGO1745	nuoG	Respiration Associated	NADH Dehydrogenase I chain G / NADH-ubiquinone oxidoreductase	None
NGO1743	nuoI	Respiration Associated	NADH-quinone oxidoreductase subunit I	Mn	19
NGO1416	nqrD	Respiration Associated	Na(+)-translocating NADH-quinone reductase subunit D	AC, HP, MpeR	20, 3, 23
NGO0904	glpC	Respiration Associated	Fe-S oxidoreductase	Fe, HP, RpoH	18, 3, 7
NGO2008	ccdA	Respiration Associated	Cytochrome C biogenesis protein	None
NGO1677	rpmA	Translation	50S ribosomal protein L27	HP	3
NGO18241	rplR	Translation	50S ribosomal protein L18	Fe	4
NGO2134	rpsU	Translation	30S ribosomal protein S21	HP	3
NGO1824	rpsE	Translation	30S ribosomal protein S5	None
NGO1834	rpsS	Translation	30S ribosomal protein S19	AC	20
NGO1831.1	rplP	Translation	50S ribosomal protein L16	AC	20
NGO18231	rpmD	Translation	50S ribosomal protein L30	None
NGO0043	prmA	Translation	Ribosomal protein L11 methyltransferase	HP	3
NGO1835	rplB	Translation	50S ribosomal protein L2	Mn	19
NGO1841	rpsJ	Translation	30S ribosomal protein S10	AC	20
NGO0584	rpll	Translation	50S ribosomal protein L9	Fe	4
NGO1817	rplQ	Translation	50S ribosomal protein L17	None
NGO2173	rpmF	Translation	50S ribosomal protein L32	None
NGO1825	rplF	Translation	50S ribosomal protein L6	Fe	31
NGO2133	gatB	Translation	Glutamyl-tRNA amidotransferase	None
NGO0037	miaB	Translation	tRNA-2-methylthio-N(6)-dimethylallyladenosine synthase	Fe, HP	18, 3
NGO1842	tuf1	Translation	Elongation factor Tu	None
NGO1827	rplE	Translation	50S ribosomal protein L5	Fe	31
NGO1831	rpmC	Translation	50S ribosomal protein L29	None
NGO1286	infB	Translation	Translation initiation factor IF-2	Fe	31
NGO0171	rplS	Translation	50S ribosomal protein L19	Mn	19
NGO1676	rplU	Translation	50S ribosomal protein L21	HP, Mn	3, 19
NGO1844	rpsG	Translation	30S ribosomal protein S7	Fe, Mn	31, 19
NGO1843	fusA	Translation	Elongation factor G	None
NGO1836	rplW	Translation	50S ribosomal protein L23	None
NGO1832	rpsC	Translation	30S ribosomal protein S3	AC, Mn	20, 19
NGO0299	pheS	Translation	Phenylalanine--tRNA ligase alpha subunit	HP	3
NGO1858	tuf2	Translation	Elongation factor Tu	Mn	19
NGO1284	rimP	Translation	Ribosome maturation factor RimP	HP	3
NGO0442	rplY	Translation	50S ribosomal protein L25	HP, Mn	3, 19
NGO0583	rpsR	Translation	30S ribosomal protein S18	None
NGO0295	thrS	Translation	Threonine--tRNA ligase	Fe	4
NGO1974	tsf	Translation	Elongation factor Ts	Mn	19
NGO1845	rpsL	Translation	30S ribosomal protein S12	None
NGO0936	efp	Translation	Elongation factor P	None
NGO1837	rplD	Translation	50S ribosomal protein L4	AC, Fe, Mn	20, 31, 19
NGO0191	rpsO	Translation	30S ribosomal protein S15	Fe, HP	4, 3
NGO1819	rpsD	Translation	30S ribosomal protein S4	Fe	31
NGO1838	rplC	Translation	50S ribosomal protein L3	Mn	19
NGO0104	tsaD	Translation	tRNA N6-adenosine threonylcarbamoyltransferase	None
NGO0297	rpmL	Translation	50S ribosomal protein L35	Fe	4, 31
NGO1454	lysS	Translation	Lysine-tRNA ligase	Mn	19
NGO1337	prfA	Translation	Peptide chain release factor 1	MtrR	1
NGO0940	miaA	Translation	tRNA dimethylallyltransferase	None
NGO1820	rpsK	Translation	30S ribosomal protein S11	None
NGO0149	rhlE	Translation	RNA helicase (Jain 2008 RNA regulates other RNA helicases srmB and deaD during ribosome assembly)	None
NGO18261	rpsN	Translation	30S ribosomal protein S14	None
NGO0604	rpsA	Translation	30S ribosomal protein S1	None
NGO1854	rplA	Translation	50S ribosomal protein L1	Mn	19
NGO0209	prfC	Translation	Peptide chain release factor 3	HP	3
NGO1208	Eco29kI	DNA Replication and Repair	Type II R-M system GIY-YIG family restriction endonuclease	None
NGO0655	xseA	DNA Replication and Repair	Exodeoxyribonuclease 7 large subunit	MtrR	1
NGO1259	parC	DNA Replication and Repair	DNA topoisomerase 4 subunit A	AC	20
NGO1333	parE	DNA Replication and Repair	DNA topoisomerase 4 subunit B	HP	3
NGO1207	uvrA	DNA Replication and Repair	UvrABC system protein A	None
NGO0742	ybaB	DNA Replication and Repair	Nucleoid-associated protein	None
NGO1757	uvrD	DNA Replication and Repair	DNA helicase	None
NGO0235	ligA	DNA Replication and Repair	DNA ligase	HP	3
NGO2141	parB	DNA Replication and Repair	Chromosome partitioning protein ParB	Mn	19
NGO1930	mutS	DNA Replication and Repair	DNA mismatch repair protein MutS	None
NGO0377	citT	Envelope Associated	Ion transporter	AC, MisR	20, 35
NGO0233	nspA	Envelope Associated	Outer membrane protein	AC, Fe, RpoH	20, 24, 7
NGO1494	potF3	Envelope Associated	Polyamine-binding periplasmic protein	AC, Fe, MpeR	20, 31, 23
NGO1585	mafB4	Envelope Associated	MGI-1 island polymorphic toxin	Fe	18
NGO0135	nagZ	Envelope Associated	Beta-hexosaminidase in peptidoglycan recycling	None
NGO2072	lgtG	Envelope Associated	Glycosyl transferase in lipid A synthesis	AC	20
NGO0098	pilM	Envelope Associated	Pilus assembly protein	NgoAX	32
NGO1152	hisJ	Envelope Associated	ABC transporter substrate-binding protein	None
NGO1393	mafA2	Envelope Associated	Adhesin	None
NGO1584	mafA3	Envelope Associated	Adhesin	None
NGO1806	lpxA	Envelope Associated	Acyl-[acyl-carrier-protein]--UDP-N-acetylglucosamine O-acyltransferase	Mn	19
NGO0798	glnD	Metabolism and Biosynthesis	Bifunctional uridylyltransferase/uridylyl-removing enzyme in nitrogen compound metabolism	None
NGO1776	gapA	Metabolism and Biosynthesis	Glyceraldehyde-3-phosphate dehydrogenase	Fe	4
NGO0929	metF	Metabolism and Biosynthesis	Methylenetetrahydrofolate reductase in one carbon metabolism	None
NGO0045	accB	Metabolism and Biosynthesis	Acetyl-CoA carboxylase in fatty acid biosynthesis	None
NGO0044	accC	Metabolism and Biosynthesis	Acetyl-CoA carboxylase in fatty acid biosynthesis	None
NGO1247	pgsA	Metabolism and Biosynthesis	CDP-diacylglycerol--glycerol-3-phosphate 3-phosphatidyltransferase in phospholipid biosynthesis	AC, NrrF	20, 29
NGO2098	lysA	Metabolism and Biosynthesis	Diaminopimelate decarboxylase in lysine biosynthesis	None
NGO2041a	thiC	Metabolism and Biosynthesis	Phosphomethylpyrimidine synthase in cofactor biosynthesis	None
NGO0234	hemN	Metabolism and Biosynthesis	Coproporphyrinogen III oxidase in porphyrin-containing compound biosynthesis	None
NGO0928	metE	Metabolism and Biosynthesis	Methyltransferase in methionine biosynthesis	None
NGO0906	lutB	Metabolism and Biosynthesis	(Fe-S)-binding lactate utilization protein	None
NGO0956	lysC	Metabolism and Biosynthesis	Aspartokinase in lysine, threonine, and methionine biosynthesis	None
NGO0915	dldH	Metabolism and Biosynthesis	Dihydrolipoamide dehydrogenase in pyruvate metabolism	None
NGO2171	plsX	Metabolism and Biosynthesis	Phosphate acyltransferase in phospholipid metabolism	HP	3
NGO0758	rpeC	Metabolism and Biosynthesis	Ribulose-phosphate 3-epimerase in carbon metabolism	AC	20
NGO0809	ilvD	Metabolism and Biosynthesis	Dihydroxy-acid dehydratase in isoleucine biosynthesis	None
NGO2113	ppk	Metabolism and Biosynthesis	Polyphosphate kinase	NrrF	29
NGO0564	aceF	Metabolism and Biosynthesis	Acetyltransferase component of pyruvate dehydrogenase complex	None
NGO1486	speB	Metabolism and Biosynthesis	Agmatinase in putrescine biosynthesis	NrrF	29
NGO1671	coaE	Metabolism and Biosynthesis	Dephospho-CoA kinase in Coenzyme A biosynthesis	None
NGO0962	pncB	Metabolism and Biosynthesis	Nicotinate phosphoribosyltransferase in cofactor and nucleotide biosynthesis	None
NGO1041	ppx	Metabolism and Biosynthesis	Exopolyphosphatase	None
NGO1487	speA	Metabolism and Biosynthesis	Arginine decarboxylase in arginine catabolism and spermidine biosynthesis	None
NGO0460	dapC	Metabolism and Biosynthesis	Succinyldiaminopimelate aminotransferase in lysine biosynthesis	None
NGO1285	nusA	Transcription	Transcription termination/antitermination protein	HP	3
NGO0899	greA	Transcription	Transcription elongation factor GreA	HP	3
NGO1818	rpoA	Transcription	DNA-directed RNA polymerase subunit alpha	None
NGO0042	orn	Transcription	Oligoribonuclease involved in mRNA decay	HP	3
NGO0797	xre	Regulator	XRE family transcriptional regulator	AC, NrrF	20, 29
NGO0753	narQ	Regulator	Transmembrane sensor kinase	NarP	8
NGO0752	narP	Regulator	XRE family transcriptional regulator	None
NGO1904	dksA	Regulator	RNA polymerase-binding transcription factor DksA	None
NGO0545	ngoAXmod	Regulator	Type III restriction endonuclease subunit M	None
NGO1370	guf	Unknown	Putative membrane protein	NarP	8
NGO1215	guf	Unknown	Hypothetical protein	FNR, NarP	11, 8
NGO0759	guf	Unknown	Hypothetical protein	None
NGO2170	guf	Unknown	Hypothetical protein	None
NGO1277	guf	Unknown	Hypothetical protein	AC, Fe	20, 34
NGO0651	guf	Unknown	Oxidoreductase homolog involved in RNA processing	None
NGO0711	guf	Unknown	Hypothetical protein with Zn-containing alcohol dehydrogenase domain
NGO2097	guf	Unknown	Hypothetical protein	AC	20
NGO0339	guf	Unknown	Hypothetical protein	None
NGO0905	guf	Unknown	Hypothetical protein	Fe, HP	4, 3
NGO1049	guf	Unknown	Hypothetical protein with phosphoribosylglycinamide formyltransferase domain	None
NGO1205	guf	Unknown	Hypothetical protein with putative TonB receptor domain	Fe	4
NGO0901	guf	Unknown	Hypothetical protein	None
NGO0033	Ghfp	Unknown	Gonococcal homolog of Factor H binding protein	AC	20
NGO1314	guf	Unknown	Hypothetical protein with peptidase domain	HP, MtrR	3, 13
NGO2055	guf	Unknown	Hypothetical protein with hydrolase domain	None
NGO2162	guf	Unknown	Hypothetical protein	HP	3
NGO1929	guf	Unknown	Hypothetical protein	None
NGO0831	guf	Unknown	Hypothetical protein	None
