# Supplementary material for: Neisseria gonorrhoeae Exposed to Sublethal Levels of Hydrogen Peroxide Mounts a Complex Transcriptional Response
Source: mSystems. 2018 Oct 2;3(5):e00156-18. doi: 10.1128/mSystems.00156-18 (PMC6172773; doi:10.1128/mSystems.00156-18)
Supplement: TABLE S5 [file sys005182261st5.xlsx]

## Sheet: Sheet1
Overlapping HP-induced and Iron Regulons
HP-up genes
Locus	Regulation	Gene Name	Fxn	HP regulation	Fe direction
NGO1559	AC, Fe	ompA	Envelope Associated	UP	Repressed
NGO0165	AC, Fe	guf	Unknown	UP	Repressed
NGO0895	AC, Fe	guf	Unknown	UP	Repressed
NGO0652	AC, Fe, HP	trx1	Redox Homeostasis	UP	Repressed
NGO0114	AC, Fe, HP	grx3	Redox Homeostasis	UP	Repressed
NGO0217	AC, Fe, HP	fbpA	Iron	UP	Repressed
NGO1318	AC, Fe, HP	ccmA	Iron	UP	Repressed
NGO0554	AC, Fe, HP	guf	Unknown	UP	Repressed
NGO0318	AC, Fe, HP, LexA	recN	DNA Replication and Repair	UP	Repressed
NGO1029	AC, Fe, HP, MtrR	fumC	Metabolism and Biosynthesis	UP	Repressed
NGO1189	AC, Fe, MtrR	hslO	Redox Homeostasis	UP	Induced
NGO1013	Fe	npr	Phage Associated	UP	Repressed
NGO1116	Fe	prtR	Phage Associated	UP	Repressed
NGO1317	Fe	tpn	Transposase	UP	Repressed
NGO1442	Fe	adhP	Respiration Associated	UP	Repressed
NGO0025	Fe	mpeR	Regulator	UP	Repressed
NGO0787	Fe	guf	Unknown	UP	Repressed
NGO1622	Fe, FNR	guf	Phage Associated	UP	Repressed
NGO1496	Fe, HP	tbpB	Iron	UP	Repressed
NGO1379	Fe, HP	tonB	Iron	UP	Repressed
NGO1495	Fe, HP	tbpA	Iron	UP	Repressed
NGO2092	Fe, HP	fetB	Iron	UP	Repressed
NGO1779	Fe, HP	fur	Regulator	UP	Repressed
NGO0322	Fe, HP	guf	Unknown	UP	Repressed
NGO2093	Fe, HP, MpeR, NgoAX	fetA	Iron	UP	Repressed
NGO1948	Fe, HP, RpoE	yphA	Envelope Associated	UP	Induced
NGO0775	Fe, HP, RpoH	lon	Heat Shock and Protein Folding	UP	Repressed
NGO0553	Fe, MisR	tdfG	Iron	UP	Repressed
NGO1630	Fe, NrrF	cI	Phage Associated	UP	Repressed
HP-down genes
Locus	Regulation	Gene Name	Fxn	HP regulation	Fe direction
NGO1769	AC, Fe, HP, MtrCDE, NtrX, NgoAX,	ccpR	Redox Homeostasis	DOWN	Induced
NGO1415	AC, Fe	nqrC	Respiration Associated	DOWN	Induced
NGO1277	AC, Fe	guf	Unknown	DOWN	Induced
NGO1276	AC, Fe, FNR, HP, NtrX	aniA	Respiration Associated	DOWN	Induced
NGO1413	AC, Fe, HP	nqrA	Respiration Associated	DOWN	Induced
NGO1418	AC, Fe, MtrR	nqrF	Respiration Associated	DOWN	Induced
NGO0233	AC, Fe, RpoH	nspA	Envelope Associated	DOWN	Induced
NGO18241	Fe	rplR	Translation	DOWN	Induced
NGO0584	Fe	rpll	Translation	DOWN	Induced
NGO0295	Fe	thrS	Translation	DOWN	Induced
NGO0297	Fe	rpmL	Translation	DOWN	Induced
NGO1585	Fe	mafB4	Envelope Associated	DOWN	Repressed
NGO1776	Fe	gapA	Metabolism and Biosynthesis	DOWN	Induced
NGO1205	Fe	guf	Unknown	DOWN	Induced
NGO0037	Fe, HP	miaB	Translation	DOWN	Induced
NGO0191	Fe, HP	rpsO	Translation	DOWN	Induced
NGO0905	Fe, HP	guf	Unknown	DOWN	Induced
NGO0904	Fe, HP, RpoH	glpC	Respiration Associated	DOWN	Induced
NGO1748	Fe, NgoAX	nuoD	Respiration Associated	DOWN	Induced
Overlapping HP-regulated and Anaerobic Growth Regulons
All anaerobic regulation data from Isabella and Clark et. al, 2011
HP-induced genes	Reported Regulation7	Gene Name	Fxn	HP regulation	Anaerobic direction
NGO0636	AC	iscS	Iron	UP	Repressed
NGO0632	AC	iscA	Iron	UP	Repressed
NGO0489	AC	rusA	Phage Associated	UP	Induced
NGO0514	AC	guf	Phage Associated	UP	Induced
NGO0509	AC	guf	Phage Associated	UP	Induced
NGO1793	AC	aaeB	Envelope Associated	UP	Induced
NGO1440	AC	macA	Envelope Associated	UP	Induced
NGO0639	AC	lldD	Metabolism and Biosynthesis	UP	Repressed
NGO0635	AC	guf	Unknown	UP	Repressed
NGO0569	AC	guf	Unknown	UP	Induced
NGO1566	AC	guf	Unknown	UP	Induced
NGO1559	AC, Fe	ompA	Envelope Associated	UP	Induced
NGO0165	AC, Fe	guf	Unknown	UP	Induced
NGO0895	AC, Fe	guf	Unknown	UP	Induced
NGO0652	AC, Fe, HP	trx1	Redox Homeostasis	UP	Repressed
NGO0114	AC, Fe, HP	grx3	Redox Homeostasis	UP	Induced
NGO0217	AC, Fe, HP	fbpA	Iron	UP	Repressed
NGO1318	AC, Fe, HP	ccmA	Iron	UP	Repressed
NGO0554	AC, Fe, HP	guf	Unknown	UP	Repressed
NGO0318	AC, Fe, HP, LexA	recN	DNA Replication and Repair	UP	Induced
NGO1029	AC, Fe, HP, MtrR	fumC	Metabolism and Biosynthesis	UP	Repressed
NGO1189	AC, Fe, MtrR	hslO	Redox Homeostasis	UP	Induced
NGO1688	AC, FNR	ompU	Iron	UP	Repressed
NGO1615	AC, FNR	guf	Phage Associated	UP	Induced
NGO1428	AC, FNR, HP, MpeR	guf	UNKNOWN	UP	Induced
NGO1378	AC, HP	exbB	Iron	UP	Repressed
NGO1377	AC, HP	exbD	Iron	UP	Repressed
NGO1981	AC, HP	lecA	Envelope Associated	UP	Induced
NGO1427	AC, HP	lexA	Regulator	UP	Induced
NGO1046	AC, HP, MisR, MpeR, MtrR, RpoH	clpB	Heat Shock and Protein Folding	UP	Induced
NGO1422	AC, HP, MisR, MpeR, MtrR, RpoH	grpE	Heat Shock and Protein Folding	UP	Induced
NGO1429	AC, HP, MisR, RpoH	dnaK	Heat Shock and Protein Folding	UP	Induced
NGO1901	AC, HP, RpoH	dnaJ	Iron	UP	Induced
NGO0633	AC, HP, RpoH	iscU	Iron	UP	Repressed
NGO1426	AC, HP, RpoH	erpA	Iron	UP	Induced
NGO0848	AC, HP, RpoH	leuA	Metabolism and Biosynthesis	UP	Induced
NGO0918	AC, Mn	gltA	Metabolism and Biosynthesis	UP	Repressed
NGO0754	AC, MpeR	mobA	METABOLISM	UP	Induced
NGO1244	AC, MtrR, RpoH	marR	Regulator	UP	Induced
NGO0399	AC, RpoH	htpX	Heat Shock and Protein Folding	UP	Induced
NGO0570	AC, RpoH	creA	Metabolism and Biosynthesis	UP	Induced
NGO1694	AC, RpoH	folA	Metabolism and Biosynthesis	UP	Induced
HP-repressed genes	Reported Regulation7	Gene Name	Fxn	HP regulation	Anaerobic direction
NGO1769	AC, Fe, HP, MtrCDE, NtrX, NgoAX,	ccpR	Redox Homeostasis	DOWN	Induced
NGO1414	AC	nqrB	Respiration Associated	DOWN	Repressed
NGO1834	AC	rpsS	Translation	DOWN	Repressed
NGO1831.1	AC	rplP	Translation	DOWN	Repressed
NGO1259	AC	parC	DNA Replication and Repair	DOWN	Repressed
NGO2072	AC	lgtG	Envelope Associated	DOWN	Repressed
NGO0758	AC	rpeC	Metabolism and Biosynthesis	DOWN	Repressed
NGO2097	AC	guf	Unknown	DOWN	Repressed
NGO0033	AC	Ghfp	Unknown	DOWN	Induced
NGO1415	AC, Fe	nqrC	Respiration Associated	DOWN	Repressed
NGO1841	AC, Fe	rpsJ	Translation	DOWN	Repressed
NGO1277	AC, Fe	guf	Unknown	DOWN	Induced
NGO1276	AC, Fe, FNR, HP, NtrX	aniA	Respiration Associated	DOWN	Induced
NGO1413	AC, Fe, HP	nqrA	Respiration Associated	DOWN	Repressed
NGO1837	AC, Fe, Mn	rplD	Translation	DOWN	Repressed
NGO1494	AC, Fe, MpeR	potF3	Envelope Associated	DOWN	Repressed
NGO1418	AC, Fe, MtrR	nqrF	Respiration Associated	DOWN	Repressed
NGO0233	AC, Fe, RpoH	nspA	Envelope Associated	DOWN	Repressed
NGO1416	AC, HP, MpeR	nqrD	Respiration Associated	DOWN	Repressed
NGO0377	AC, MisR	citT	Envelope Associated	DOWN	Repressed
NGO1832	AC, Mn	rpsC	Translation	DOWN	Repressed
NGO1247	AC, NrrF	pgsA	Metabolism and Biosynthesis	DOWN	Repressed
NGO0797	AC, NrrF	xre	Regulator	DOWN	Repressed
Overlapping HP-regulated and RpoH-regulated genes
HP-induced	Reported Regulation7	Gene Name	Fxn	HP regulation	RpoH direction	(HS) = heat shock induced
NGO1046	AC, HP, MisR, MpeR, MtrR, RpoH	clpB	Heat Shock and Protein Folding	UP	Activated	Otherwise, experiment was done under RpoH-overexpression
NGO1422	AC, HP, MisR, MpeR, MtrR, RpoH	grpE	Heat Shock and Protein Folding	UP	Activated
NGO1429	AC, HP, MisR, RpoH	dnaK	Heat Shock and Protein Folding	UP	Activated
NGO1901	AC, HP, RpoH	dnaJ	Iron	UP	Activated
NGO1426	AC, HP, RpoH	erpA	Iron	UP	Activated
NGO0848	AC, HP, RpoH	leuA	Metabolism and Biosynthesis	UP	Activated (HS)
NGO1244	AC, MtrR, RpoH	marR	Regulator	UP	Activated
NGO0399	AC, RpoH	htpX	Heat Shock and Protein Folding	UP	Activated (HS)
NGO0570	AC, RpoH	creA	Metabolism and Biosynthesis	UP	Activated
NGO1694	AC, RpoH	folA	Metabolism and Biosynthesis	UP	Activated
NGO0775	Fe, HP, RpoH	lon	Heat Shock and Protein Folding	UP	Activated
NGO2094	HP, MpeR, RpoH	groES	Heat Shock and Protein Folding	UP	Activated
NGO0116	HP, RpoH	secB	Heat Shock and Protein Folding	UP	Activated
NGO1222	RpoH	osmC	Redox Homeostasis	UP	Activated
NGO0568	RpoH	ruvX	DNA Replication and Repair	UP	Activated (HS)
HP down genes	Reported Regulation7	Gene Name	Fxn	HP regulation	RpoH direction
NGO0233	AC, Fe, RpoH	nspA	Envelope Associated	DOWN	Repressed (HS)
NGO0904	Fe, HP, RpoH	glpC	Respiration Associated	DOWN	Repressed (HS)
Overlapping HP-regulated and MtrR-regulated genes
HP-induced genes	Reported Regulation7	Gene Name	Fxn	HP regulation	MtrR direction
NGO1029	AC, Fe, HP, MtrR	fumC	Metabolism and Biosynthesis	UP	Repressed
NGO1189	AC, Fe, MtrR	hslO	Redox Homeostasis	UP	Repressed
NGO1046	AC, HP, MisR, MpeR, MtrR, RpoH	clpB	Heat Shock and Protein Folding	UP	Repressed
NGO1422	AC, HP, MisR, MpeR, MtrR, RpoH	grpE	Heat Shock and Protein Folding	UP	Repressed
NGO1244	AC, MtrR, RpoH	marR	Regulator	UP	Repressed
NGO1294	HP, MtrR, NrrF	lrp	Regulator	UP	Repressed
NGO0863	MpeR, MtrR	guf	Unknown	UP	Repressed
NGO1002	MtrR	traA	Phage Associated	UP	Repressed
NGO1097	MtrR, NgoAX	guf	Phage Associated	UP	Activated
HP-repressed genes
Locus	Regulation	Gene Name	Fxn	HP regulation	MtrR direction
NGO1418	AC, Fe, MtrR	nqrF	Respiration Associated	DOWN	Repressed
NGO1314	HP, MtrR	guf	Unknown	DOWN	Repressed
NGO1749	MpeR, MtrR	nuoC	Respiration Associated	DOWN	Repressed
Overlapping HP-regulated and MpeR-regulated genes
	Reported Regulation7	Gene Name	Fxn	HP regulation	MpeR direction
NGO0393	No RNA-Seq	putative TetR	Regulator	UP	Repressed
NGO0754	AC, MpeR	mobA	METABOLISM	UP	Repressed
NGO0795	No RNA-Seq	bfrB	Iron	UP	Repressed
NGO0863	MpeR, MtrR	guf	UNKNOWN	UP	Repressed
NGO0891	No RNA-Seq	guf	UNKNOWN	UP	Repressed
NGO1273	No RNA-Seq	guf	UNKNOWN	UP	Repressed
NGO1368	No RNA-Seq	mtrF	Efflux	UP	Repressed
NGO1422	AC, HP, MisR, MpeR, MtrR, RpoH	grpE	Heat Shock	UP	Repressed
NGO1428	AC, FNR, HP, MpeR	guf	UNKNOWN	UP	Repressed
NGO1600	No RNA-Seq	glnA	METABOLISM	UP	Repressed
NGO1765	No RNA-Seq	pglA	ENVELOPE	UP	Repressed
NGO1770	MpeR	prlC	Heat Shock	UP	Repressed
NGO2093	Fe, HP, MpeR, NgoAX	fetA	Iron	UP	Activated
NGO0606	No RNA-Seq	guf	UNKNOWN	DOWN	Activated
Overlapping HP-regulated and FNR-regulated genes
HP UP		Gene Name	Fxn	HP regulation	FNR direction
NGO1688	AC, FNR	ompU	Iron	UP	Activated
NGO1615	AC, FNR	guf	Phage Associated	UP	Activated
NGO1428	AC, FNR, HP, MpeR	guf	Unknown	UP	Repressed
NGO1622	Fe, FNR	guf	Phage Associated	UP	Activated
HP DOWN
NGO1276	AC, Fe, FNR, HP, NtrX	aniA	Respiration Associated	DOWN	Activated
NGO1215	FNR, NarP	guf	Unknown	DOWN	Activated
