# Supplementary material for: Neisseria gonorrhoeae Exposed to Sublethal Levels of Hydrogen Peroxide Mounts a Complex Transcriptional Response
Source: mSystems. 2018 Oct 2;3(5):e00156-18. doi: 10.1128/mSystems.00156-18 (PMC6172773; doi:10.1128/mSystems.00156-18)
Supplement: TABLE S6 [file sys005182261st6.xlsx]

## Sheet: Sheet1
			paralog is also H2O2 regulated		Nucleotide Blast
Locus	Gene Name	HP-induced	Function	Notes	Paralog(s)	Query Coverage	Similarity	Paralog(s)	Query Coverage	Similarity	Paralog(s)	Query Coverage	Similarity
NGO1623	guf	4.23079	Phage Associated	Phage-associated hypothetical protein	NGO1123	1	1	NGO0472	1	0.96
NGO1622	guf	2.03082	Phage Associated	Phage-associated hypothetical protein, holin-encoding homolog	NGO1124	0.94	0.99	NGO0471	0.77	0.99
NGO0307	fxsA	1.72261	Phage Associated	Exclusion suppressor
NGO0489	rusA	1.21396	Phage Associated	Putative phage Holliday junction resolvase-like protein	NGO1640	1	0.94
NGO1013	npr	0.9952	Phage Associated	XRE family Neisseria phage repressor
NGO1116	prtR	0.977107	Phage Associated	Phage repressor	NGO1427	0.02	1
NGO1001	recB	0.757326	Phage Associated	Phage-associated protein, RecB/Cas4 exonuclease homolog
NGO0514	guf	0.703012	Phage Associated	Phage-associated hypothetical protein
NGO1002	traA	0.688637	Phage Associated	Phage-associated protein, transcription factor homolog
NGO1097	guf	0.66873	Phage Associated	Phage-associated hypothetical protein, portal-encoding homolog
NGO1090	gp56	0.666101	Phage Associated	Phage-associated protein, major capsid protein homolog
NGO1618	guf	0.653083	Phage Associated	Phage-associated hypothetical protein	NGO1128	1	0.99	NGO0467	1	0.99
NGO1630	cI	0.650185	Phage Associated	Lambda repressor-like protein cI	NGO0479	0.04	0.96
NGO1098	guf	0.632776	Phage Associated	Phage-associated protein, terminase subunit homolog
NGO1085	ranT	0.604324	Phage Associated	Phage-associated protein, antirepressor homolog	NGO1652	0.75	0.85
NGO1130	guf	0.587942	Phage Associated	Phage-associated hypothetical protein	NGO1616	1	1	NGO0465	0.23	1
NGO1616	guf	0.587942	Phage Associated	Phage-associated hypothetical protein	NGO1130	1	1	NGO0465	0.23	1
NGO1615	guf	0.505474	Phage Associated	Phage-associated protein, restriction enzyme related	NGO1131	0.23	1	NGO0465	0.21	0.89	NGO0404	0.01	1
NGO0509	guf	0.433737	Phage Associated	Phage-associated hypothetical protein	NGO0479	0.05	0.94
Other Paralogs In the H2O2 responsive Data Set
The maf genes
					Paralog(s)	Query Coverage	Similarity	Paralog(s)	Query Coverage	Similarity	Paralog(s)	Query Coverage	Similarity	Paralog(s)	Query Coverage	Similarity	Paralog(s)	Query Coverage	Similarity	Paralog(s)	Query Coverage	Similarity	Paralog(s)	Query Coverage	Similarity	Paralog(s)	Query Coverage	Similarity	Paralog(s)	Query Coverage	Similarity	Paralog(s)	Query Coverage	Similarity	Paralog(s)	Query Coverage	Similarity
NGO1585	mafB4	-0.555789	Envelope Associated	MGI-1 island polymorphic toxin	NGO1392	0.86	0.99	NGO0225	0.32	0.71	NGO1589	0.25	0.92	NGO1386	0.24	0.97	NGO1385	0.24	0.92	NGO1592	0.24	0.96	NGO1068	0.17	0.8	NGO1971	0.3	0.65	NGO1587	0.18	0.88	NGO1966.1	0.16	0.88	NGO1968	0.14	1
NGO1393	mafA2	-0.42034	Envelope Associated	Adhesin	NGO1584	1	1	NGO1972	0.88	0.67	NGO1067	0.88	0.67
NGO1584	mafA3	-0.42034	Envelope Associated	Adhesin	NGO1393	1	1	NGO1972	0.88	0.67	NGO1067	0.88	0.67
