# Supplementary material for: Neisseria gonorrhoeae Exposed to Sublethal Levels of Hydrogen Peroxide Mounts a Complex Transcriptional Response
Source: mSystems. 2018 Oct 2;3(5):e00156-18. doi: 10.1128/mSystems.00156-18 (PMC6172773; doi:10.1128/mSystems.00156-18)
Supplement: TABLE S7 [file sys005182261st7.xlsx]

## Sheet: Sheet1
Position	Strand	Magnitude in No Tex	Magnitude in +TEX	Fold Increase	Range	Primary	Secondary	Internal	Anti-sense	Orphan
68	+	600	10000	16.6667	NC_002946:0-200	Y
3659	+	35	200	5.71429	NC_002946:3600-3800				Y
11773	+	200	800	4	NC_002946:11700-11900					Y
22551	+	100	2000	20	NC_002946:22450-22650				Y
27860	+	5	100	20	NC_002946:27800-28000				Y
30935	+	150	1	0.00666667	NC_002946:30800-31000				Y
31767	+	150	800	5.33333	NC_002946:31700-31900		Y	Y
32228	+	4000	9000	2.25	NC_002946:32200-32400	Y
36090	+	200	1000	5	NC_002946:36000-36200					Y
39568	+	150	500	3.33333	NC_002946:39500-39700				Y
43255	+	300	1000	3.33333	NC_002946:43200-43400			Y
49134	+	50	150	3	NC_002946:49100-49300					Y
56349	+	50	200	4	NC_002946:56300-56500					Y
56849	+	100	300	3	NC_002946:56800-57000					Y
58548	+	50	300	6	NC_002946:58500-58700	Y
60635	+	100	400	4	NC_002946:60550-60750			Y
61458	+	150	500	3.33333	NC_002946:61400-61600					Y
64476	+	250	500	2	NC_002946:64400-64600			Y
65014	+	75	200	2.66667	NC_002946:64950-65150			Y
67991	+	1000	5000	5	NC_002946:67900-68100			Y
73421	+	500	1000	2	NC_002946:73350-73550			Y
74577	+	150	500	3.33333	NC_002946:74500-74700					Y
76735	+	50	500	10	NC_002946:76650-76850			Y
77482	+	400	1500	3.75	NC_002946:77400-77600			Y
78223	+	250	1000	4	NC_002946:78150-78350					Y
78690	+	100	500	5	NC_002946:78600-78800					Y
80300	+	100	250	2.5	NC_002946:80200-80400	Y
81095	+	10	50	5	NC_002946:81000-81200			Y
85955	+	100	500	5	NC_002946:85800-86000	Y
87263	+	75	300	4	NC_002946:87200-87400			Y
87657	+	30	100	3.33333	NC_002946:87600-87800				Y
111392	+	50	2000	40	NC_002946:111300-111500				Y
112711	+	300	1700	5.66667	NC_002946:112700-112900	Y
113119	+	50	250	5	NC_002946:113100-113300			Y
118244	+	300	3000	10	NC_002946:118100-118300		Y		Y
118461	+	600	4000	6.66667	NC_002946:118350-118550	Y
124890	+	50	200	4	NC_002946:124800-125000			Y
126181	+	30	200	6.66667	NC_002946:126100-126300				Y
128349	+	400	1000	2.5	NC_002946:128300-128500	Y
137274	+	75	150	2	NC_002946:137200-137400			Y
138780	+	5	100	20	NC_002946:138700-138900				Y
139015	+	800	2000	2.5	NC_002946:138950-139150				Y
141294	+	100	600	6	NC_002946:141200-141400	Y
144638	+	20	800	40	NC_002946:144550-144750				Y
148187	+	10	150	15	NC_002946:148100-148300				Y
148944	+	100	10000	100	NC_002946:148900-149100	Y
153492	+	600	6000	10	NC_002946:153400-153600	Y			Y
159356	+	150	400	2.66667	NC_002946:159300-159500			Y
161130	+	200	400	2	NC_002946:161050-161250	Y		Y
163346	+	300	600	2	NC_002946:163300-163500			Y
164380	+	400	1500	3.75	NC_002946:164300-164500			Y
164835	+	700	1500	2.14286	NC_002946:164800-165000			Y
166032	+	300	500	1.66667	NC_002946:165950-166150			Y
166983	+	100	400	4	NC_002946:166850-167050					Y
182943	+	40	100	2.5	NC_002946:182850-183050				Y
190299	+	200	500	2.5	NC_002946:190200-190400			Y
192891	+	15000	300000	20	NC_002946:192800-193000	Y
193378	+	3000	10000	3.33333	NC_002946:193300-193500			Y
198684	+	80	300	3.75	NC_002946:198600-198800				Y
204458	+	10	80	8	NC_002946:204400-204600	Y
204721	+	150	500	3.33333	NC_002946:204650-204850			Y
205176	+	50	250	5	NC_002946:205100-205300	Y
206665	+	20	150	7.5	NC_002946:206550-206750				Y
208890	+	4000	30000	7.5	NC_002946:208800-209000	Y
217828	+	10	200	20	NC_002946:217750-217950				Y
222539	+	10	100	10	NC_002946:222450-222650				Y
227049	+	5	80	16	NC_002946:226950-227150			Y
227430	+	150	300	2	NC_002946:227350-227550			Y
228438	+	50	150	3	NC_002946:228350-228550			Y
233454	+	5	50	10	NC_002946:233350-233550				Y
241556	+	100	300	3	NC_002946:241500-241700			Y
241969	+	150	500	3.33333	NC_002946:242100-242300			Y
243142	+	3000	30000	10	NC_002946:243050-243250	Y
245066	+	50	150	3	NC_002946:245000-245200			Y
248555	+	50	5000	100	NC_002946:248450-248650			Y
249518	+	500	1500	3	NC_002946:249450-249650	Y		Y
250439	+	30	100	3.33333	NC_002946:250350-250550			Y
253097	+	200	1000	5	NC_002946:253000-253200	Y
260940	+	10	100	10	NC_002946:260850-261050				Y
272408	+	200	3000	15	NC_002946:272350-272550				Y
273487	+	10	200	20	NC_002946:273400-273600				Y
274629	+	20	150	7.5	NC_002946:274550-274750				Y
280326	+	10	300	30	NC_002946:280200-280400	Y			Y
280433	+	30	300	10	NC_002946:280350-280550	Y			Y
282989	+	200	1200	6	NC_002946:282900-283100	Y
288405	+	25	300	12	NC_002946:288300-288500				Y
292042	+	10	50	5	NC_002946:291950-292150	Y
296825	+	10	300	30	NC_002946:296750-296950	Y		Y
296950	+	200	1500	7.5	NC_002946:296850-297050			Y
298988	+	300	800	2.66667	NC_002946:298900-299100			Y
299430	+	20000	300000	15	NC_002946:299350-299550	Y
300651	+	1000	4000	4	NC_002946:300550-300750			Y
304972	+	800	2000	2.5	NC_002946:304900-305100			Y
305653	+	500	1500	3	NC_002946:305600-305800	Y
311562	+	1000	2000	2	NC_002946:311500-311700	Y
312637	+	700	1700	2.42857	NC_002946:312550-312750			Y
313727	+	120	400	3.33333	NC_002946:313650-313850	Y		Y
316530	+	1500	3000	2	NC_002946:316450-316650			Y
317509	+	500	20000	40	NC_002946:317450-317650	Y
319867	+	100	200	2	NC_002946:319800-320000	Y			Y
321237	+	1000	5000	5	NC_002946:321100-321300	Y
324735	+	10	100	10	NC_002946:324650-324850				Y
325084	+	20	150	7.5	NC_002946:325000-325200			Y
326848	+	20	100	5	NC_002946:326750-326950	Y		Y
328656	+	600	3000	5	NC_002946:328550-328750			Y
330010	+	15000	25000	1.66667	NC_002946:329950-330150			Y
322430	+	100	1000	10	NC_002946:332350-332550				Y
335499	+	1000	3500	3.5	NC_002946:335450-335650			Y
335825	+	30	500	16.6667	NC_002946:335750-335950					Y
339023	+	50	250	5	NC_002946:338900-339100				Y
341497	+	5000	20000	4	NC_002946:341400-341600	Y
344258	+	400	1500	3.75	NC_002946:344200-344400			Y
364135	+	300	800	2.66667	NC_002946:346050-346250				Y
347621	+	500	1000	2	NC_002946:347550-347750			Y
350232	+	200	750	3.75	NC_002946:350150-350350			Y
352606	+	20	200	10	NC_002946:352500-352700			Y
354915	+	20	100	5	NC_002946:354800-355000				Y
357451	+	50	500	10	NC_002946:357350-357550				Y
366356	+	15000	40000	2.66667	NC_002946:366300-366500	Y
367549	+	1000	4000	4	NC_002946:367450-367650			Y
380281	+	100	1000	10	NC_002946:380200-380400	Y
385964	+	15	150	10	NC_002946:385900-386100				Y
387707	+	5	150	30	NC_002946:387650-387850				Y
387934	+	5	200	40	NC_002946:387850-388050				Y
394686	+	200	500	2.5	NC_002946:394600-394800			Y
397146	+	250	500	2	NC_002946:397050-397250			Y
398691	+	400	1000	2.5	NC_002946:398650-398850			Y
402078	+	250	500	2	NC_002946:402000-402200			Y
406584	+	4000	35000	8.75	NC_002946:406500-406700	Y
406973	+	500	200	0.4	NC_002946:406900-407100					Y
408661	+	1000	4000	4	NC_002946:408600-408800	Y
409435	+	1000	3500	3.5	NC_002946:409350-409550			Y
411934	+	200	1000	5	NC_002946:411850-412050	Y
412736	+	300	700	2.33333	NC_002946:412650-412850			Y
414858	+	100	500	5	NC_002946:414800-415000				Y
415258	+	100	250	2.5	NC_002946:415150-415350				Y
425006	+	100	200	2	NC_002946:424900-425100					Y
429960	+	600	1500	2.5	NC_002946:429900-430100			Y
430291	+	200	800	4	NC_002946:430200-430400		Y	Y
430543	+	300	500	1.66667	NC_002946:430500-430700	Y
434918	+	100	750	7.5	NC_002946:434850-435050	Y	Y	Y
435200	+	10000	750000	75	NC_002946:435100-435300	Y		Y
439038	+	75	200	2.66667	NC_002946:438950-439150			Y
445511	+	300	1200	4	NC_002946:445450-445650	Y
449965	+	300	750	2.5	NC_002946:449850-450050	Y		Y
453864	+	300	1000	3.33333	NC_002946:453800-454000			Y
455354	+	15	150	10	NC_002946:455250-455450			Y
455701	+	30	150	5	NC_002946:455600-455800			Y
456238	+	20	1000	50	NC_002946:456150-456350			Y
468107	+	30	400	13.3333	NC_002946:468000-468200			Y
471731	+	200	3000	15	NC_002946:471650-471850	Y
471851	+	200	3000	15	NC_002946:471750-471950	Y
488336	+	20	150	7.5	NC_002946:488250-488450			Y
488974	+	5	100	20	NC_002946:488900-489100			Y
491671	+	15	150	10	NC_002946:491600-491800			Y
493736	+	10	100	10	NC_002946:493650-493850			Y
497881	+	5	200	40	NC_002946:497800-498000				Y
498778	+	350	1500	4.28571	NC_002946:498700-498900	Y
499646	+	150	800	5.33333	NC_002946:499550-499750			Y
501989	+	100	200	2	NC_002946:501900-502100			Y
502686	+	30	200	6.66667	NC_002946:502600-502800			Y
508805	+	60	1200	20	NC_002946:508700-508900				Y
509246	+	100	500	5	NC_002946:509150-509350				Y
510659	+	50	250	5	NC_002946:510600-510800	Y
511809	+	60	300	5	NC_002946:511700-511900			Y
513498	+	200	500	2.5	NC_002946:513400-513600			Y
522715	+	5	200	40	NC_002946:522650-522850			Y
528883	+	30	250	8.33333	NC_002946:528800-529000			Y
530309	+	100	500	5	NC_002946:530200-530400			Y
531698	+	1000	20000	20	NC_002946:531600-531800	Y
537118	+	50	120	2.4	NC_002946:537050-537250			Y
542129	+	100	400	4	NC_002946:542050-542250				Y
551499	+	5	100	20	NC_002946:551400-551600			Y
553693	+	150	400	2.66667	NC_002946:553600-553800	Y
558662	+	500	1500	3	NC_002946:558600-558800			Y
559097	+	250	1000	4	NC_002946:559000-559200			Y
564297	+	100	350	3.5	NC_002946:564200-564400				Y
572640	+	250	1000	4	NC_002946:572550-572750				Y
575293	+	25	200	8	NC_002946:575200-575400				Y
579793	+	300	1000	3.33333	NC_002946:579700-579900			Y
583328	+	50	300	6	NC_002946:583200-583400				Y
587550	+	500	1500	3	NC_002946:587450-587650					Y
592361	+	10	100	10	NC_002946:592300-592500				Y
593104	+	20	100	5	NC_002946:593000-593200				Y
596796	+	50	300	6	NC_002946:596700-596900	Y
598099	+	100	350	3.5	NC_002946:598000-598200			Y
601509	+	1500	3000	2	NC_002946:601400-601600			Y
613775	+	300	900	3	NC_002946:613700-613900	Y		Y
617722	+	50	600	12	NC_002946:617650-617850			Y
621861	+	350	2500	7.14286	NC_002946:621750-621950				Y
631786	+	20	1000	50	NC_002946:631700-631900				Y
631919	+	10	200	20	NC_002946:631850-632050				Y
634587	+	500	1500	3	NC_002946:634500-634700	Y
635945	+	80	200	2.5	NC_002946:635850-636050				Y
636754	+	5	50	10	NC_002946:636700-636900				Y
642714	+	200	400	2	NC_002946:642650-642850			Y
646468	+	200	400	2	NC_002946:646400-646600			Y
647335	+	80	250	3.125	NC_002946:647250-647450			Y
655057	+	150	500	3.33333	NC_002946:655050-655250	Y			Y
655726	+	20	150	7.5	NC_002946:655650-655850	Y		Y
673540	+	800	2500	3.125	NC_002946:673450-673650			Y
682450	+	5	50	10	NC_002946:682350-682550					Y
683207	+	400	1000	2.5	NC_002946:683150-683350					Y
684324	+	75	400	5.33333	NC_002946:684250-684450					Y
684325	+	25	150	6	NC_002946:684150-684350					Y
687098	+	20	200	10	NC_002946:687000-687200				Y
688640	+	200	500	2.5	NC_002946:688550-688750	Y
700340	+	250	2000	8	NC_002946:700300-700500					Y
706604	+	150	300	2	NC_002946:706500-706700					Y
717999	+	800	1500	1.875	NC_002946:717950-718150			Y
720084	+	1500	3500	2.33333	NC_002946:719950-720150			Y
720492	+	1200	2500	2.08333	NC_002946:720400-720600			Y
721513	+	150	400	2.66667	NC_002946:721400-721600			Y
721604	+	75	250	3.33333	NC_002946:721550-721750			Y
723981	+	5	75	15	NC_002946:723900-724100					Y
729096	+	100	200	2	NC_002946:729000-729200				Y
729777	+	10	100	10	NC_002946:729700-729900				Y
732847	+	150	300	2	NC_002946:732800-733000	Y
738083	+	100	500	5	NC_002946:738000-738200			Y
743629	+	1000	2500	2.5	NC_002946:743550-743750	Y
744277	+	200	450	2.25	NC_002946:744200-744400	Y		Y
745034	+	350	700	2	NC_002946:744950-745150	Y		Y
747684	+	20	200	10	NC_002946:747600-747800			Y
752550	+	200	500	2.5	NC_002946:752450-752650	Y		Y
754039	+	50	200	4	NC_002946:753950-754150	Y			Y
754899	+	60	200	3.33333	NC_002946:754800-755000			Y
759188	+	30	200	6.66667	NC_002946:759100-759300				Y
762542	+	75	200	2.66667	NC_002946:762450-762650			Y
763232	+	250	1000	4	NC_002946:763150-763350	Y			Y
764096	+	15	130	8.66667	NC_002946:764050-764250			Y
764884	+	30	150	5	NC_002946:764800-765000			Y
767093	+	600	3000	5	NC_002946:767000-767200					Y
768309	+	150	400	2.66667	NC_002946:768200-768400			Y
772145	+	1500	6000	4	NC_002946:772050-772250	Y
772532	+	200	500	2.5	NC_002946:772450-772650					Y
774492	+	30	200	6.66667	NC_002946:774400-774600	Y
776076	+	200	500	2.5	NC_002946:775950-776150			Y
778921	+	150	700	4.66667	NC_002946:778800-779000				Y
786894	+	200	400	2	NC_002946:786800-787000			Y
787183	+	150	350	2.33333	NC_002946:787100-787300			Y
789047	+	7500	75000	10	NC_002946:788950-789150	Y
793283	+	15	450	30	NC_002946:793200-793400	Y			Y
796338	+	10	100	10	NC_002946:796250-796450				Y
797633	+	10	40	4	NC_002946:797550-797750					Y
811348	+	50	1000	20	NC_002946:811300-811500				Y
817195	+	60	150	2.5	NC_002946:817100-817300				Y
819100	+	75	500	6.66667	NC_002946:819000-819200			Y
819767	+	400	2000	5	NC_002946:819700-819900			Y
822647	+	150	400	2.66667	NC_002946:822550-822750					Y
826351	+	500	1500	3	NC_002946:826250-826450	Y		Y
828631	+	700	2000	2.85714	NC_002946:828550-828750	Y
829677	+	400	1500	3.75	NC_002946:829600-829800	Y		Y
833758	+	300	600	2	NC_002946:833650-833850					Y
836341	+	30	100	3.33333	NC_002946:836300-836500				Y
837421	+	5	40	8	NC_002946:837350-837550				Y
839451	+	350	600	1.71429	NC_002946:839400-839600	Y
839540	+	100	500	5	NC_002946:839450-839650			Y
842977	+	50	450	9	NC_002946:842900-843100			Y
844178	+	150	3000	20	NC_002946:844100-844300				Y
846183	+	10	150	15	NC_002946:846100-846300					Y
846582	+	75	200	2.66667	NC_002946:846500-846700					Y
846685	+	150	400	2.66667	NC_002946:846600-846800					Y
847175	+	75	225	3	NC_002946:847100-847300					Y
848711	+	1000	8000	8	NC_002946:848600-848800	Y		Y
849993	+	300	600	2	NC_002946:849900-850100			Y
855473	+	1000	8000	8	NC_002946:855400-855600	Y
858197	+	150	400	2.66667	NC_002946:858100-858300			Y
862957	+	150000	1200000	8	NC_002946:862900-863100					Y
869421	+	10	75	7.5	NC_002946:869300-869500				Y
877350	+	40	300	7.5	NC_002946:877250-877450					Y
879908	+	600	1200	2	NC_002946:879850-880050			Y
883515	+	100	300	3	NC_002946:883450-883650				Y
887161	+	2000	5000	2.5	NC_002946:887100-887300			Y
898081	+	15	70	4.66667	NC_002946:898000-898200				Y
899543	+	50	400	8	NC_002946:899450-899650				Y
903782	+	10	100	10	NC_002946:903700-903900				Y
910569	+	150	600	4	NC_002946:910500-910700	Y
912307	+	150	400	2.66667	NC_002946:912200-912400			Y
914091	+	100	3500	35	NC_002946:914000-914200					Y
914265	+	25	150	6	NC_002946:914200-914400				Y
917014	+	75	400	5.33333	NC_002946:916950-917150			Y
918560	+	75	500	6.66667	NC_002946:918500-918700			Y
922276	+	750	3000	4	NC_002946:922150-922350	Y		Y
922870	+	5000	8000	1.6	NC_002946:922800-923000			Y
925678	+	3000	12000	4	NC_002946:925600-925800		Y	Y
925894	+	6000	150000	25	NC_002946:925800-926000	Y
927326	+	250	500	2	NC_002946:927250-927450			Y
932083	+	40	400	10	NC_002946:932000-932200				Y
932772	+	50	400	8	NC_002946:932700-932900	Y
933787	+	750	3000	4	NC_002946:933700-933900	Y
935998	+	300	1200	4	NC_002946:935900-936100	Y
936882	+	800	2500	3.125	NC_002946:936800-937000			Y
952775	+	15000	50000	3.33333	NC_002946:952700-952900	Y
957150	+	30	100	3.33333	NC_002946:957050-957250					Y
962993	+	10	150	15	NC_002946:962900-963100				Y
965231	+	40	100	2.5	NC_002946:965150-965350				Y
966183	+	800	2000	2.5	NC_002946:966150-966350			Y
967029	+	1500	2500	1.66667	NC_002946:966950-967150			Y
970346	+	250	3000	12	NC_002946:970250-970450			Y
973203	+	40	150	3.75	NC_002946:973150-973350				Y
973868	+	25	300	12	NC_002946:973800-974000				Y
977862	+	10	120	12	NC_002946:977750-977950				Y
985056	+	20	200	10	NC_002946:985000-985200					Y
986398	+	400	2000	5	NC_002946:986300-986500	Y
995439	+	10	100	10	NC_002946:995350-995550				Y
996599	+	15	150	10	NC_002946:996500-996700				Y
999042	+	5	80	16	NC_002946:998950-999150					Y
1000026	+	50	250	5	NC_002946:1000250-1000450				Y
1003029	+	400	1000	2.5	NC_002946:1002950-1003150			Y
1008563	+	200	600	3	NC_002946:1008500-1008700			Y
1014572	+	3500	20000	5.71429	NC_002946:1014500-1014700	Y
1018250	+	20	150	7.5	NC_002946:1018200-1018400				Y
1020152	+	30	350	11.6667	NC_002946:1020100-1020300				Y
1021129	+	100	200	2	NC_002946:1021050-1021250				Y
1023282	+	1000	5000	5	NC_002946:1023100-1023300	Y
1025857	+	30	150	5	NC_002946:1025800-1026000		Y	Y
1026283	+	600	1500	2.5	NC_002946:1026200-1026400	Y
1027783	+	800	1800	2.25	NC_002946:1027700-1027900			Y
1031547	+	100	300	3	NC_002946:1031500-1031700					Y
1036259	+	150	1000	6.66667	NC_002946:1036200-1036400				Y
1036956	+	150	450	3	NC_002946:1036900-1037100			Y
1038171	+	500	12000	24	NC_002946:1038100-1038300	Y			Y
1038435	+	400	1200	3	NC_002946:1038350-1038550			Y
1039075	+	100	500	5	NC_002946:1039000-1039200				Y
1040286	+	2000	25000	12.5	NC_002946:1040200-1040400	Y
1043912	+	50	1000	20	NC_002946:1043800-1044000	Y
1050878	+	20	120	6	NC_002946:1050800-1051000				Y
1051769	+	40	400	10	NC_002946:1051600-1051800				Y
1054630	+	5	60	12	NC_002946:1054550-1054750				Y
1061055	+	20	250	12.5	NC_002946:1061000-1061200				Y
1069404	+	250	2500	10	NC_002946:1069300-1069500	Y			Y
1070184	+	800	4000	5	NC_002946:1070100-1070300	Y
1078742	+	100	1000	10	NC_002946:1078650-1078850			Y
1082535	+	300	2500	8.33333	NC_002946:1082400-1082600				Y
1086811	+	300	1500	5	NC_002946:1086700-1086900				Y
1091580	+	300	1000	3.33333	NC_002946:1091500-1091700			Y
1094641	+	250	1500	6	NC_002946:1094500-1094700			Y
1097980	+	40	100	2.5	NC_002946:1097900-1098100			Y
1101850	+	20	100	5	NC_002946:1101700-1101900				Y
1102314	+	40	200	5	NC_002946:1102200-1102400			Y
1118699	+	5	100	20	NC_002946:1118600-1118800				Y
1120187	+	15	150	10	NC_002946:1120100-1120300				Y
1121577	+	100	400	4	NC_002946:1121500-1121700					Y
1122385	+	50	300	6	NC_002946:1122200-1122400					Y
1125539	+	600	1200	2	NC_002946:1125450-1125650			Y
1130121	+	300	1000	3.33333	NC_002946:1130100-1130300	Y
1131005	+	700	2000	2.85714	NC_002946:1130900-1131100	Y
1145048	+	600	1200	2	NC_002946:1144900-1145100			Y
1145658	+	100	250	2.5	NC_002946:1145600-1145800			Y
1149195	+	300	4000	13.3333	NC_002946:1149100-1149300					Y
1150546	+	70	600	8.57143	NC_002946:1150400-1150600				Y
1157540	+	400	1000	2.5	NC_002946:1157500-1157700			Y
1159637	+	1000	2000	2	NC_002946:1159500-1159700			Y
1160914	+	50	300	6	NC_002946:1160800-1161000				Y
1166905	+	50	300	6	NC_002946:1166800-1167000				Y
1180329	+	400	800	2	NC_002946:1180200-1180400	Y
1185296	+	10	150	15	NC_002946:1185200-1185400				Y
1186473	+	5	50	10	NC_002946:1186400-1186600				Y
1188868	+	150	400	2.66667	NC_002946:1188800-1189000	Y
1190753	+	750	2000	2.66667	NC_002946:1190600-1190800			Y
1193608	+	2000	4500	2.25	NC_002946:1193500-1193700			Y
1198694	+	10	150	15	NC_002946:1198600-1198800				Y
1202343	+	200	2500	12.5	NC_002946:1202250-1202450	Y			Y
1204590	+	200	1500	7.5	NC_002946:1204500-1204700	Y
1209741	+	20	50	2.5	NC_002946:1209650-1209850				Y
1213856	+	100	400	4	NC_002946:1213750-1213950			Y
1215249	+	100	250	2.5	NC_002946:1215200-1215400			Y
1218208	+	200	1500	7.5	NC_002946:1218100-1218300				Y
1224580	+	250	800	3.2	NC_002946:1224500-1224700	Y		Y
1229427	+	800	2000	2.5	NC_002946:1229300-1229500			Y
1230652	+	200	500	2.5	NC_002946:1230550-1230750			Y
1233782	+	40	300	7.5	NC_002946:1233700-1233900					Y
1240845	+	500	2500	5	NC_002946:1240750-1240950			Y
1241173	+	800	3500	4.375	NC_002946:1241100-1241300			Y
1248760	+	10	250	25	NC_002946:1248700-1248900					Y
1248950	+	1500	20000	13.3333	NC_002946:1248850-1249050					Y
1257161	+	25	350	14	NC_002946:1257100-1257300					Y
1263618	+	1000	12000	12	NC_002946:1263500-1263700					Y
1273902	+	20	150	7.5	NC_002946:1273800-1274000					Y
1276525	+	50	300	6	NC_002946:1276400-1276600	Y
1277305	+	150	500	3.33333	NC_002946:1277200-1277400			Y
1279125	+	400	1500	3.75	NC_002946:1279000-1279200			Y
1281305	+	50	500	10	NC_002946:1281200-1281400	Y
1287576	+	40	300	7.5	NC_002946:1287500-1287700				Y
1288796	+	40	500	12.5	NC_002946:1288700-1288900				Y
1298216	+	100	800	8	NC_002946:1298100-1298300				Y
1302512	+	5	80	16	NC_002946:1302400-1302600				Y
1303118	+	40	400	10	NC_002946:1303000-1303200				Y
1303972	+	1500	15000	10	NC_002946:1303900-1304100				Y
1304564	+	250	1000	4	NC_002946:1304500-1304700			Y
1309371	+	50	150	3	NC_002946:1309200-1309400				Y
1311371	+	150	2500	16.6667	NC_002946:1311300-1311500			Y
1312394	+	50	300	6	NC_002946:1312300-1312500	Y		Y
1320999	+	75	500	6.66667	NC_002946:1320900-1321100					Y
1325234	+	75	1200	16	NC_002946:1325200-1325400				Y
1327779	+	800	5000	6.25	NC_002946:1327700-1327900	Y
1339624	+	200	2000	10	NC_002946:1339500-1339700	Y
1341446	+	150	1000	6.66667	NC_002946:1341300-1341500	Y
1346172	+	1500	15000	10	NC_002946:1346100-1346300	Y
1351587	+	40	200	5	NC_002946:1351500-1351700				Y
1365298	+	30	300	10	NC_002946:1365200-1365400					Y
1386228	+	100	400	4	NC_002946:1386150-1386350			Y
1390844	+	2500	5000	2	NC_002946:1390700-1390900			Y
1397077	+	300	750	2.5	NC_002946:1397000-1397200	Y
1397546	+	400	2000	5	NC_002946:1397500-1397700			Y
1399816	+	100	300	3	NC_002946:1399800-1400000					Y
1402264	+	800	2000	2.5	NC_002946:1402200-1402400	Y
1402800	+	100	350	3.5	NC_002946:1402800-1403000			Y
1405672	+	10	100	10	NC_002946:1405600-1405800				Y
1412237	+	200	1000	5	NC_002946:1412100-1412300					Y
1414063	+	60	250	4.16667	NC_002946:1414000-1414200			Y
1417314	+	80	160	2	NC_002946:1417200-1417400	Y		Y
1422255	+	20	120	6	NC_002946:1422200-1422400				Y
1423036	+	1000	6000	6	NC_002946:1422900-1423100	Y
1425717	+	60	200	3.33333	NC_002946:1425600-1425800					Y
1427200	+	150	500	3.33333	NC_002946:1427100-1427300					Y
1436721	+	20	100	5	NC_002946:1436700-1436900					Y
1439694	+	30	250	8.33333	NC_002946:1439600-1439800				Y
1441575	+	40	150	3.75	NC_002946:1441500-1441700				Y
1444378	+	25	100	4	NC_002946:1444300-1444500				Y
1446154	+	200	800	4	NC_002946:1446100-1446300				Y
1448732	+	100	800	8	NC_002946:1448600-1448800				Y
1451552	+	30	300	10	NC_002946:1451400-1451600				Y
1454932	+	30	250	8.33333	NC_002946:1454850-1455050				Y
1456289	+	30	250	8.33333	NC_002946:1456200-1456400				Y
1457404	+	2000	30000	15	NC_002946:1457200-1457400	Y
1459218	+	40	200	5	NC_002946:1459100-1459300					Y
1460453	+	10	150	15	NC_002946:1460400-1460600				Y
1464281	+	30	500	16.6667	NC_002946:1464200-1464400				Y
1464900	+	30	400	13.3333	NC_002946:1464800-1465000				Y
1465460	+	30	500	16.6667	NC_002946:1465400-1465600				Y
1465743	+	100	3500	35	NC_002946:1465600-1465800					Y
1465852	+	30	800	26.6667	NC_002946:1465750-1465950					Y
1466249	+	30	150	5	NC_002946:1466200-1466400					Y
1466416	+	50	200	4	NC_002946:1466350-1466550					Y
1467807	+	150	400	2.66667	NC_002946:1467750-1467950			Y
1469838	+	1200	5500	4.58333	NC_002946:1469700-1469900	Y
1470649	+	300	750	2.5	NC_002946:1470500-1470700			Y
1472531	+	20	120	6	NC_002946:1472450-1472650				Y
1477581	+	10	100	10	NC_002946:1477500-1477700				Y
1482379	+	500	20000	40	NC_002946:1482300-1482500					Y
1482536	+	500	3000	6	NC_002946:1482450-1482650					Y
1486378	+	4000	8000	2	NC_002946:1486300-1486500	Y			Y
1486548	+	700	2000	2.85714	NC_002946:1486450-1486650			Y
1494632	+	15	150	10	NC_002946:1494500-1494700				Y
1496369	+	15	120	8	NC_002946:1496300-1496500				Y
1502151	+	20	80	4	NC_002946:1502050-1502250				Y
1502785	+	30	700	23.3333	NC_002946:1502700-1502900				Y
1511232	+	30	300	10	NC_002946:1511100-1511300				Y
1514583	+	5	150	30	NC_002946:1514500-1514700				Y
1516143	+	5	100	20	NC_002946:1516050-1516250				Y
1517532	+	500	3500	7	NC_002946:1517400-1517600				Y
1520543	+	20	1000	50	NC_002946:1520450-1520650	Y
1527409	+	700	3500	5	NC_002946:1527300-1527500	Y
1533447	+	1200	5000	4.16667	NC_002946:1533300-1533500	Y			Y
1533993	+	1000	2500	2.5	NC_002946:1533900-1534100	Y		Y
1540500	+	250	500	2	NC_002946:1540400-1540600			Y
1542339	+	25	200	8	NC_002946:1542250-1542450					Y
1547460	+	200	1200	6	NC_002946:1547400-1547600	Y
1552570	+	250	800	3.2	NC_002946:1552500-1552700	Y
1554395	+	150	2000	13.3333	NC_002946:1554300-1554500	Y			Y
1556206	+	30	150	5	NC_002946:1556100-1556300				Y
1558145	+	80	250	3.125	NC_002946:1558100-1558300			Y
1559199	+	150	500	3.33333	NC_002946:1559100-1559300	Y
1562646	+	30	120	4	NC_002946:1562550-1562750					Y
1563222	+	75	250	3.33333	NC_002946:1563150-1563350			Y
1573790	+	100	250	2.5	NC_002946:1573700-1573900	Y
1574663	+	50	150	3	NC_002946:1574600-1574800			Y
1584237	+	150	400	2.66667	NC_002946:1584200-1584400				Y
1585322	+	5	500	100	NC_002946:1585200-1585400				Y
1585451	+	5	75	15	NC_002946:1585400-1585600				Y
1591747	+	50	200	4	NC_002946:1591600-1591800				Y
1608215	+	600	2000	3.33333	NC_002946:1608100-1608300	Y
1608628	+	100	1500	15	NC_002946:1608500-1608700					Y
1613373	+	15	150	10	NC_002946:1613300-1613500				Y
1619352	+	1100	2200	2	NC_002946:1619300-1619500			Y
1625266	+	400	1500	3.75	NC_002946:1625200-1625400			Y
1631186	+	20000	80000	4	NC_002946:1631100-1631300	Y
1634254	+	20	150	7.5	NC_002946:1634200-1634400				Y
1635929	+	10	200	20	NC_002946:1635800-1636000				Y
1637057	+	400	1000	2.5	NC_002946:1637000-1637200	Y
1639090	+	40	700	17.5	NC_002946:1639000-1639200				Y
1640037	+	150	500	3.33333	NC_002946:1639950-1640150			Y	Y
1644725	+	500	3000	6	NC_002946:1644650-1644850			Y
1645681	+	200	750	3.75	NC_002946:1645600-1645800				Y
1656329	+	20	200	10	NC_002946:1656200-1656400	Y			Y
1657901	+	4000	60000	15	NC_002946:1657800-1658000	Y
1661905	+	250	400	1.6	NC_002946:1661850-1662050			Y
1662607	+	250	700	2.8	NC_002946:1662500-1662700			Y
1671686	+	250	600	2.4	NC_002946:1671600-1671800			Y
1672395	+	75	250	3.33333	NC_002946:1672300-1672500					Y
1676007	+	20	200	10	NC_002946:1675950-1676150				Y
1678744	+	100	400	4	NC_002946:1678700-1678900			Y
1680026	+	150	500	3.33333	NC_002946:1679950-1680150	Y		Y
1683446	+	600	1500	2.5	NC_002946:1683350-1683550			Y
1687246	+	250	1200	4.8	NC_002946:1687150-1687350				Y
1690090	+	400	4000	10	NC_002946:1690050-1690250	Y
1690588	+	150	400	2.66667	NC_002946:1690500-1690700	Y		Y
1699740	+	30	200	6.66667	NC_002946:1699650-1699850				Y
1706064	+	25	75	3	NC_002946:1706000-1706200				Y
1711773	+	10	60	6	NC_002946:1711700-1711900				Y
1713933	+	50	150	3	NC_002946:1713850-1714050				Y
1715497	+	30	120	4	NC_002946:1715450-1715650					Y
1718683	+	5	70	14	NC_002946:1718600-1718800				Y
1723244	+	40	500	12.5	NC_002946:1723150-1723350				Y
1727864	+	75	500	6.66667	NC_002946:1727800-1728000	Y
1733517	+	250	6000	24	NC_002946:1733400-1733600	Y
1741748	+	40	300	7.5	NC_002946:1741700-1741900			Y
1724105	+	100	300	3	NC_002946:1724050-1724250				Y
1749392	+	250	2500	10	NC_002946:1749300-1749500	Y			Y
1749430	+	450	2000	4.44444	NC_002946:1749350-1749550	Y			Y
1752763	+	10	300	30	NC_002946:1752700-1752900				Y
1753751	+	150	4000	26.6667	NC_002946:1753650-1753850				Y
1760403	+	300	800	2.66667	NC_002946:1760250-1760450			Y
1760955	+	200	600	3	NC_002946:1760950-1761150			Y
1769695	+	600	1200	2	NC_002946:1769600-1769800			Y
1771812	+	300	700	2.33333	NC_002946:1771700-1771900			Y
1772414	+	600	1200	2	NC_002946:1772350-1772550			Y
1772885	+	2000	6000	3	NC_002946:1772800-1773000			Y
1780264	+	15	500	33.3333	NC_002946:1780150-1780350	Y
1781512	+	70	200	2.85714	NC_002946:1781450-1781650			Y
1810992	+	100	250	2.5	NC_002946:1810900-1811100				Y
1811868	+	20	250	12.5	NC_002946:1811800-1812000				Y
1811926	+	80	550	6.875	NC_002946:1811850-1812050				Y
1812773	+	50	2000	40	NC_002946:1812700-1812900				Y
1823410	+	10	100	10	NC_002946:1823350-1823550				Y
1829095	+	20	500	25	NC_002946:1829000-1829200				Y
1829996	+	100	900	9	NC_002946:1829900-1830100				Y
1831515	+	400	1500	3.75	NC_002946:1831400-1831600					Y
1837455	+	30	200	6.66667	NC_002946:1837400-1837600				Y
1841453	+	10	120	12	NC_002946:1841350-1841550				Y
1841759	+	80	1000	12.5	NC_002946:1841700-1841900				Y
1842003	+	30	150	5	NC_002946:1841900-1842100				Y
1843633	+	6000	20000	3.33333	NC_002946:1843550-1843750			Y
1853146	+	800	3000	3.75	NC_002946:1853050-1853250					Y
1854352	+	150	300	2	NC_002946:1854250-1854450					Y
1855401	+	10	120	12	NC_002946:1855300-1855500				Y
1856133	+	10	200	20	NC_002946:1856050-1856250				Y
1856978	+	10	100	10	NC_002946:1856900-1857100				Y
1864568	+	100	400	4	NC_002946:1864450-1864650			Y
1869877	+	10	100	10	NC_002946:1869800-1870000				Y
1871905	+	150	2000	13.3333	NC_002946:1871800-1872000					Y
1882301	+	2000	25000	12.5	NC_002946:1882200-1882400	Y
1889345	+	15	120	8	NC_002946:1889250-1889450				Y
1893147	+	150	750	5	NC_002946:1893050-1893250			Y
1896084	+	20	150	7.5	NC_002946:1896000-1896200	Y
1898052	+	350	1500	4.28571	NC_002946:1897950-1898150			Y
1900081	+	30	300	10	NC_002946:1900000-1900200				Y
1901508	+	150	300	2	NC_002946:1901450-1901650	Y
1902487	+	150	600	4	NC_002946:1902400-1902600	Y		Y
1902634	+	200	400	2	NC_002946:1902550-1902750	Y
1903460	+	500	2000	4	NC_002946:1903400-1903600			Y
1907870	+	10	70	7	NC_002946:1907800-1908000				Y
1912010	+	400	1100	2.75	NC_002946:1911900-1912100			Y
1914374	+	300	600	2	NC_002946:1914300-1914500					Y
1922110	+	40	200	5	NC_002946:1922000-1922200	Y
1924443	+	8000	500000	62.5	NC_002946:1924300-1924500					Y
1929641	+	150	1500	10	NC_002946:1929550-1929750				Y
1930447	+	250	1200	4.8	NC_002946:1930400-1930600				Y
1931779	+	75	250	3.33333	NC_002946:1931700-1931900				Y
1932117	+	150	400	2.66667	NC_002946:1932000-1932200				Y
1933551	+	120	350	2.91667	NC_002946:1933500-1933700				Y
1934748	+	250	700	2.8	NC_002946:1934650-1934850			Y
1935503	+	50	150	3	NC_002946:1935400-1935600			Y
1938947	+	50	550	11	NC_002946:1938850-1939050	Y			Y
1942472	+	30	200	6.66667	NC_002946:1942400-1942600				Y
1950442	+	30	250	8.33333	NC_002946:1950300-1950500				Y
1953131	+	100	350	3.5	NC_002946:1953050-1953250				Y
1955812	+	1200	2000	1.66667	NC_002946:1955700-1955900			Y
1956276	+	250	750	3	NC_002946:1956250-1956450			Y
1961028	+	200	500	2.5	NC_002946:1960950-1961150	Y			Y
1964699	+	75	400	5.33333	NC_002946:1964600-1964800	Y		Y
1966094	+	400	900	2.25	NC_002946:1966000-1966200			Y
1972330	+	75	500	6.66667	NC_002946:1972250-1972450	Y	Y	Y
1972660	+	200	1500	7.5	NC_002946:1972600-1972800	Y
1974364	+	120	500	4.16667	NC_002946:1974300-1974500			Y
1981874	+	250	700	2.8	NC_002946:1981750-1981950			Y
1982221	+	150	500	3.33333	NC_002946:1982150-1982350			Y
1982711	+	150	450	3	NC_002946:1982600-1982800			Y
1986370	+	150	400	2.66667	NC_002946:1986300-1986500	Y
1986935	+	50	300	6	NC_002946:1986850-1987050			Y
1990607	+	1700	4000	2.35294	NC_002946:1990500-1990700			Y
1994861	+	50	2000	40	NC_002946:1994800-1995000					Y
1996369	+	100	400	4	NC_002946:1996300-1996500				Y
1999077	+	2000	5500	2.75	NC_002946:1999000-1999200			Y
2002062	+	50	200	4	NC_002946:2001950-2002150	Y
2019812	+	40	150	3.75	NC_002946:2019700-2019900				Y
2037916	+	500	1200	2.4	NC_002946:2037800-2038000					Y
2038374	+	100	2000	20	NC_002946:2038250-2038450					Y
2041666	+	60	220	3.66667	NC_002946:2041600-2041800					Y
2049285	+	80	400	5	NC_002946:2049200-2049400			Y
2049839	+	50	250	5	NC_002946:2049800-2050000			Y
2053195	+	60	150	2.5	NC_002946:2053100-2053300			Y
2053387	+	280	600	2.14286	NC_002946:2053300-2053500			Y
2053868	+	100	400	4	NC_002946:2053750-2053950	Y		Y
2057364	+	10	200	20	NC_002946:2057250-2057450			Y
2058939	+	70	150	2.14286	NC_002946:2058800-2059000	Y
2061980	+	4000	12000	3	NC_002946:2061900-2062100			Y
2066173	+	10	120	12	NC_002946:2066100-2066300				Y
2067829	+	30	200	6.66667	NC_002946:2067700-2067900				Y
2072414	+	10000	120000	12	NC_002946:2072300-2072500	Y
2075292	+	150	750	5	NC_002946:2075200-2075400			Y
2079655	+	400	800	2	NC_002946:2079550-2079750	Y		Y
2080374	+	450	800	1.77778	NC_002946:2080300-2080500	Y
2080685	+	150	450	3	NC_002946:2080600-2080800			Y
2083824	+	300	600	2	NC_002946:2083750-2083950			Y
2084261	+	15	250	16.6667	NC_002946:2084200-2084400			Y
2087429	+	250	4000	16	NC_002946:2087300-2087500				Y
2101354	+	50	500	10	NC_002946:2101250-2101450					Y
2102916	+	700	8000	11.4286	NC_002946:2102800-2103000			Y
2106485	+	300	1400	4.66667	NC_002946:2106400-2106600			Y
2110050	+	20	300	15	NC_002946:2109950-2110150	Y		Y
2117812	+	150	350	2.33333	NC_002946:2117700-2117900		Y	Y
2118170	+	400	8000	20	NC_002946:2118050-2118250	Y
2119166	+	50	1000	20	NC_002946:2119000-2119200				Y
2120404	+	1000	2500	2.5	NC_002946:2120300-2120500			Y
2121322	+	250	3500	14	NC_002946:2121200-2121400	Y
2131929	+	2000	3500	1.75	NC_002946:2131800-2132000					Y
2134802	+	250	1000	4	NC_002946:2134700-2134900			Y
2137376	+	100	1500	15	NC_002946:2137300-2137500	Y			Y
2138310	+	100	2500	25	NC_002946:2138200-2138400					Y
927	-	20	150	7.5	NC_002946:800-1000				Y
2355	-	45	300	6.66667	NC_002946:2200-2400				Y
5934	-	1000	2500	2.5	NC_002946:5800-6000	Y
12959	-	250	1000	4	NC_002946:12800-13000	Y
13090	-	400	1000	2.5	NC_002946:12950-13150		Y			Y
15250	-	5000	50000	10	NC_002946:15100-15300	Y
21107	-	30	60	2	NC_002946:21000-21200	Y
26967	-	4000	8000	2	NC_002946:26800-27000	Y
27462	-	600	1200	2	NC_002946:27400-27600			Y
34570	-	300	650	2.16667	NC_002946:34400-34600			Y
41417	-	1000	5000	5	NC_002946:41250-41450			Y
48434	-	800	1500	1.875	NC_002946:48300-48500					Y
48668	-	800	2500	3.125	NC_002946:48500-48700					Y
51798	-	1000	4000	4	NC_002946:51650-51850	Y
52069	-	500	3000	6	NC_002946:51950-52150		Y			Y
54485	-	500	2000	4	NC_002946:54350-54550			Y
56013	-	1000	15000	15	NC_002946:55900-56100					Y
61718	-	600	800	1.33333	NC_002946:61600-61800					Y
68909	-	1000	10000	10	NC_002946:68800-69000					Y
71271	-	150	4000	26.6667	NC_002946:71100-71300				Y
73154	-	10	150	15	NC_002946:73000-73200				Y
74423	-	100	2000	20	NC_002946:74300-74500					Y
74902	-	5000	30000	6	NC_002946:74800-75000			Y
76474	-	50	250	5	NC_002946:76350-76550				Y
78473	-	30	150	5	NC_002946:78300-78500					Y
81476	-	100	300	3	NC_002946:81350-81550					Y
82286	-	300	700	2.33333	NC_002946:82200-82400			Y
84043	-	150	500	3.33333	NC_002946:83900-84100			Y
85081	-	150	500	3.33333	NC_002946:85000-85200			Y
89503	-	150	350	2.33333	NC_002946:89300-89500			Y
90965	-	100	200	2	NC_002946:90800-91000	Y		Y
96920	-	500	3000	6	NC_002946:96800-97000			Y
102929	-	250	1200	4.8	NC_002946:102750-102950					Y
103585	-	2500	10000	4	NC_002946:103450-103650			Y
105062	-	30000	60000	2	NC_002946:104950-105150			Y
110099	-	20	150	7.5	NC_002946:109950-110150				Y
111575	-	500	1500	3	NC_002946:111450-111650			Y
117971	-	120	500	4.16667	NC_002946:117850-118050			Y
118131	-	400	2500	6.25	NC_002946:118000-118200			Y
121100	-	1000	3000	3	NC_002946:120900-121100			Y
124284	-	20	150	7.5	NC_002946:124150-124350					Y
130483	-	80	400	5	NC_002946:130350-130550				Y
131187	-	500	1000	2	NC_002946:131000-131200			Y
131511	-	600	2500	4.16667	NC_002946:131350-131550			Y
132335	-	2500	6000	2.4	NC_002946:132200-132400	Y			Y
133056	-	75	400	5.33333	NC_002946:132900-133100				Y
135430	-	30	200	6.66667	NC_002946:135300-135500				Y
136171	-	50	200	4	NC_002946:136050-136250				Y
137331	-	25	300	12	NC_002946:137150-137350				Y
139053	-	250	3500	14	NC_002946:138900-139100	Y
144416	-	800	2000	2.5	NC_002946:144250-144450			Y
146286	-	900	2500	2.77778	NC_002946:146150-146350			Y
147219	-	1000	2000	2	NC_002946:147050-147250			Y
147366	-	300	3000	10	NC_002946:147200-147400	Y
148119	-	100	600	6	NC_002946:148000-148200	Y
148589	-	250	600	2.4	NC_002946:148400-148600		Y	Y
156475	-	15	150	10	NC_002946:156350-156550			Y
158120	-	300	800	2.66667	NC_002946:157950-158150			Y
158290	-	600	1200	2	NC_002946:158150-158350			Y
161323	-	50	500	10	NC_002946:161150-161350				Y
162596	-	300	600	2	NC_002946:162450-162650					Y
166813	-	80	450	5.625	NC_002946:166650-166850				Y
166926	-	75	350	4.66667	NC_002946:166800-167000					Y
172399	-	100	300	3	NC_002946:172300-172500			Y
172892	-	150	900	6	NC_002946:172750-172950			Y
174357	-	2000	7500	3.75	NC_002946:174200-174400			Y
174858	-	900	4500	5	NC_002946:174700-174900			Y
175320	-	2000	4500	2.25	NC_002946:175200-175400	Y		Y
184440	-	300	500	1.66667	NC_002946:184300-184500			Y
184516	-	300	600	2	NC_002946:184350-184550	Y
188122	-	400	1500	3.75	NC_002946:187950-188150					Y
190260	-	10	200	20	NC_002946:190100-190300				Y
193201	-	50	300	6	NC_002946:193050-193250				Y
201604	-	2500	4000	1.6	NC_002946:201450-201650	Y
202093	-	2000	4000	2	NC_002946:201950-202150			Y
202736	-	3000	10000	3.33333	NC_002946:202600-202800			Y
204141	-	12000	35000	2.91667	NC_002946:204000-204200	Y
204477	-	20	100	5	NC_002946:204300-204500		Y		Y
206267	-	100	800	8	NC_002946:206150-206350			Y
207885	-	20	100	5	NC_002946:207750-207950	Y
213783	-	90	350	3.88889	NC_002946:213650-213850			Y
217476	-	4000	10000	2.5	NC_002946:217300-217500			Y
217985	-	1000	15000	15	NC_002946:217850-218050	Y
218890	-	300	800	2.66667	NC_002946:218750-218950			Y
219668	-	300	1000	3.33333	NC_002946:219500-219700			Y
224324	-	1500	4000	2.66667	NC_002946:224200-224400			Y
224417	-	500	1500	3	NC_002946:224300-224500			Y
226845	-	250	600	2.4	NC_002946:226700-226900	Y
234284	-	300	1500	5	NC_002946:234150-234350	Y
239534	-	600	1200	2	NC_002946:239400-239600			Y
240578	-	500	3000	6	NC_002946:240400-240600	Y
251283	-	350	1500	4.28571	NC_002946:251150-251350	Y
251423	-	10	200	20	NC_002946:251300-251500	Y			Y
255808	-	1200	12000	10	NC_002946:255650-255850	Y
260220	-	50	250	5	NC_002946:260050-260250					Y
263203	-	300	2000	6.66667	NC_002946:263100-263300			Y
272468	-	400	1500	3.75	NC_002946:272300-272500			Y
272858	-	250	1200	4.8	NC_002946:272750-272950			Y
274142	-	200	400	2	NC_002946:274000-274200			Y
279957	-	150	700	4.66667	NC_002946:279800-280000			Y
280725	-	250	800	3.2	NC_002946:280600-280800	Y			Y
282616	-	100	600	6	NC_002946:282500-282700					Y
283894	-	10	120	12	NC_002946:283750-283950				Y
284407	-	50	400	8	NC_002946:284250-284450				Y
285679	-	20	200	10	NC_002946:285500-285700				Y
285823	-	20	200	10	NC_002946:285700-285900				Y
289398	-	800	3000	3.75	NC_002946:289300-289500	Y
291500	-	150	500	3.33333	NC_002946:291350-291550			Y
291678	-	100	450	4.5	NC_002946:291550-291750			Y
291864	-	200	1000	5	NC_002946:291750-291950	Y
294342	-	200	900	4.5	NC_002946:294200-294400	Y
297187	-	20	500	25	NC_002946:297000-297200				Y
299576	-	20	150	7.5	NC_002946:299450-299650				Y
299800	-	350	1200	3.42857	NC_002946:299650-299850				Y
302106	-	50	250	5	NC_002946:301950-302150				Y
303617	-	10	200	20	NC_002946:303500-303700				Y
310007	-	300	600	2	NC_002946:309900-310100				Y
313491	-	20	150	7.5	NC_002946:313350-313550				Y
314038	-	10	100	10	NC_002946:313900-314100				Y
315226	-	15	150	10	NC_002946:315100-315300				Y
319856	-	200	500	2.5	NC_002946:319700-319900	Y			Y
320432	-	150	300	2	NC_002946:320300-320500				Y
341214	-	300	1000	3.33333	NC_002946:341100-341300			Y
341355	-	200	600	3	NC_002946:341200-341400	Y
354143	-	200	600	3	NC_002946:354000-354200				Y
357454	-	40	150	3.75	NC_002946:357300-357500	Y		Y
362014	-	500	1200	2.4	NC_002946:361900-362100			Y
365272	-	500	2500	5	NC_002946:365100-365300	Y		Y
368870	-	200	2000	10	NC_002946:368700-368900			Y
372381	-	300	2500	8.33333	NC_002946:372250-372450	Y
377378	-	150	350	2.33333	NC_002946:377200-377400	Y			Y
378505	-	10	200	20	NC_002946:378400-378600				Y
385892	-	1000	2000	2	NC_002946:385700-385900	Y		Y
387409	-	400	1200	3	NC_002946:387300-387500			Y
392440	-	30	500	16.6667	NC_002946:392300-392500	Y			Y
395232	-	80	400	5	NC_002946:395100-395300				Y
395672	-	60	250	4.16667	NC_002946:395500-395700				Y
402753	-	10	200	20	NC_002946:402600-402800				Y
407124	-	120	500	4.16667	NC_002946:406950-407150					Y
408319	-	200	500	2.5	NC_002946:408150-408350			Y
416222	-	250	500	2	NC_002946:416100-416300	Y			Y
425641	-	20	100	5	NC_002946:425500-425700	Y
427909	-	250	450	1.8	NC_002946:427800-428000			Y
433100	-	50	400	8	NC_002946:432900-433100					Y
435228	-	20	500	25	NC_002946:435100-435300				Y
438426	-	500	2500	5	NC_002946:438300-438500	Y
445419	-	8000	50000	6.25	NC_002946:445300-445500					Y
445876	-	20	200	10	NC_002946:445700-445900				Y
450889	-	35	200	5.71429	NC_002946:450700-450900			Y
462880	-	1000	3500	3.5	NC_002946:462750-462950			Y
465614	-	100	3000	30	NC_002946:465500-465700	Y			Y
467315	-	20	150	7.5	NC_002946:467200-467400				Y
473595	-	20	200	10	NC_002946:473450-473650				Y
477953	-	20	200	10	NC_002946:477800-478000				Y
482430	-	300	4000	13.3333	NC_002946:482300-482500				Y
484211	-	1000	2500	2.5	NC_002946:484050-484250				Y
484959	-	1500	12000	8	NC_002946:484800-485000	Y			Y
488536	-	400	5500	13.75	NC_002946:488400-488600				Y
493281	-	20	350	17.5	NC_002946:493100-493300				Y
496690	-	1500	5000	3.33333	NC_002946:496550-496750			Y
496906	-	200	5000	25	NC_002946:496750-496950	Y
498111	-	500	3000	6	NC_002946:497950-498150	Y
504058	-	50	300	6	NC_002946:503950-504150			Y
505335	-	150	500	3.33333	NC_002946:505200-505400	Y
511616	-	40	250	6.25	NC_002946:511450-511650				Y
514646	-	30	500	16.6667	NC_002946:514500-514700					Y
535380	-	150	600	4	NC_002946:535200-535400			Y
535956	-	600	3000	5	NC_002946:535800-536000	Y		Y
549913	-	20	500	25	NC_002946:549800-550000				Y
553827	-	30	500	16.6667	NC_002946:553700-553900				Y
557275	-	20	500	25	NC_002946:557100-557300				Y
561731	-	30	400	13.3333	NC_002946:561600-561800			Y
568323	-	50	200	4	NC_002946:568200-568400	Y			Y
572671	-	300	1000	3.33333	NC_002946:572550-572750			Y
575250	-	400	2000	5	NC_002946:575100-575300	Y
580971	-	350	800	2.28571	NC_002946:580800-581000			Y
583486	-	500	2200	4.4	NC_002946:583300-583500			Y
589145	-	60	600	10	NC_002946:589000-589200			Y
593778	-	1200	12000	10	NC_002946:593600-593800					Y
604741	-	250	800	3.2	NC_002946:604600-604800			Y
608268	-	40	400	10	NC_002946:608100-608300			Y
612376	-	500	4000	8	NC_002946:612200-612400	Y			Y
617552	-	20	400	20	NC_002946:617400-617600	Y			Y
622653	-	3000	10000	3.33333	NC_002946:622500-622700			Y
627615	-	100	350	3.5	NC_002946:627500-627700			Y
636417	-	100	300	3	NC_002946:636300-636500			Y
637095	-	100	350	3.5	NC_002946:636950-637150			Y
639476	-	50	200	4	NC_002946:639350-639550			Y
640889	-	3000	12000	4	NC_002946:640750-640950	Y			Y
645364	-	10	100	10	NC_002946:645200-645400				Y
648774	-	500	15000	30	NC_002946:648600-648800	Y
650515	-	800	2000	2.5	NC_002946:650400-650600			Y
655037	-	700	1500	2.14286	NC_002946:654900-655100	Y			Y
655673	-	15	400	26.6667	NC_002946:655500-655700				Y
661089	-	1000	3000	3	NC_002946:660950-661150	Y
663190	-	1200	3000	2.5	NC_002946:663000-663200			Y
678313	-	500	1200	2.4	NC_002946:678200-678400			Y
681117	-	600	2000	3.33333	NC_002946:680950-681150	Y		Y
681460	-	350	3000	8.57143	NC_002946:681300-681500	Y
699342	-	500	2000	4	NC_002946:699200-699400	Y
703457	-	100	1000	10	NC_002946:703300-703500					Y
703562	-	100	600	6	NC_002946:703400-703600					Y
708805	-	20	400	20	NC_002946:708650-708850				Y
710543	-	100	800	8	NC_002946:710400-710600				Y
714903	-	100	1000	10	NC_002946:714750-714950	Y
718078	-	15	200	13.3333	NC_002946:717950-718150				Y
729662	-	1000	3000	3	NC_002946:729500-729700	Y		Y
729862	-	2000	50000	25	NC_002946:729700-729900		Y	Y
734847	-	150	500	3.33333	NC_002946:734700-734900			Y
735145	-	250	1200	4.8	NC_002946:735000-735200			Y
741485	-	450	5000	11.1111	NC_002946:741300-741500	Y
743500	-	250	1500	6	NC_002946:743400-743600	Y
751153	-	250	2500	10	NC_002946:751000-751200			Y
764367	-	20	200	10	NC_002946:764200-764400				Y
769351	-	120	500	4.16667	NC_002946:769200-769400				Y
770229	-	30	350	11.6667	NC_002946:770100-770300				Y
793273	-	100	450	4.5	NC_002946:793150-793350	Y			Y
805226	-	50	150	3	NC_002946:805100-805300				Y
805462	-	5	200	40	NC_002946:805300-805500				Y
806985	-	250	800	3.2	NC_002946:806850-807050	Y		Y
810055	-	50	250	5	NC_002946:809900-810100			Y
811851	-	80	200	2.5	NC_002946:811700-811900	Y
813313	-	60	250	4.16667	NC_002946:813200-813400				Y
813902	-	600	2000	3.33333	NC_002946:813750-813950	Y
840597	-	100	400	4	NC_002946:840450-840650				Y
842042	-	50	250	5	NC_002946:841900-842100			Y	Y
847410	-	250	600	2.4	NC_002946:847300-847500					Y
850841	-	50	250	5	NC_002946:850700-850900					Y
858015	-	50	350	7	NC_002946:857850-858050				Y
863116	-	15	400	26.6667	NC_002946:862950-863150					Y
863248	-	2000	8000	4	NC_002946:863150-863350					Y
870808	-	100	800	8	NC_002946:870700-870900				Y
878897	-	50	200	4	NC_002946:878800-879000	Y
880479	-	10	120	12	NC_002946:880300-880500				Y
881092	-	100	600	6	NC_002946:880950-881150	Y
899053	-	1000	10000	10	NC_002946:898900-899100	Y
906851	-	4000	40000	10	NC_002946:906700-906900	Y
906947	-	4500	45000	10	NC_002946:906800-907000	Y		Y
912877	-	20	250	12.5	NC_002946:912750-912950				Y
914517	-	1000	3000	3	NC_002946:914400-914600			Y
916411	-	70	700	10	NC_002946:916250-916450	Y		Y
932666	-	1500	15000	10	NC_002946:932500-932700	Y
942867	-	200	500	2.5	NC_002946:942750-942950			Y
942953	-	150	350	2.33333	NC_002946:942800-943000			Y
943601	-	150	500	3.33333	NC_002946:943450-943650			Y
958917	-	750	2500	3.33333	NC_002946:958800-959000	Y
960098	-	350	1200	3.42857	NC_002946:959900-960100			Y
960283	-	50	600	12	NC_002946:960150-960350	Y
964804	-	600	2500	4.16667	NC_002946:964600-964800			Y
965976	-	600	6000	10	NC_002946:965850-966050	Y			Y
966569	-	50	600	12	NC_002946:966400-966600				Y
982716	-	30	200	6.66667	NC_002946:982600-982800				Y
990207	-	10	120	12	NC_002946:990100-990300	Y
992609	-	80	1500	18.75	NC_002946:992500-992700				Y
995621	-	800	3500	4.375	NC_002946:995450-995650			Y
998181	-	30	250	8.33333	NC_002946:998050-998250	Y			Y
999623	-	1000	30000	30	NC_002946:999500-999700					Y
1000647	-	10000	20000	2	NC_002946:1000500-1000700	Y
1004116	-	1200	2500	2.08333	NC_002946:1004000-1004200	Y
1017454	-	50	250	5	NC_002946:1017300-1017500	Y		Y
1019919	-	70	400	5.71429	NC_002946:1019800-1020000			Y
1020066	-	100	300	3	NC_002946:1019900-1020100	Y
1022343	-	10	150	15	NC_002946:1022200-1022400					Y
1022503	-	120	250	2.08333	NC_002946:1022350-1022550					Y
1023041	-	100	500	5	NC_002946:1022900-1023100	Y
1026025	-	75	1000	13.3333	NC_002946:1025900-1026100				Y
1039886	-	1200	4000	3.33333	NC_002946:1039700-1039900			Y
1040028	-	400	1000	2.5	NC_002946:1039900-1040100	Y
1044065	-	5	3000	600	NC_002946:1043900-1044100				Y
1058036	-	10	100	10	NC_002946:1057900-1058100			Y
1063107	-	60	200	3.33333	NC_002946:1063000-1063200			Y
1071021	-	50	1000	20	NC_002946:1070900-1071100				Y
1078413	-	400	2500	6.25	NC_002946:1078300-1078500			Y
1081412	-	20	400	20	NC_002946:1081200-1081400					Y
1082231	-	1000	4000	4	NC_002946:1082100-1082300					Y
1092160	-	10	200	20	NC_002946:1092000-1092200				Y
1097777	-	100	300	3	NC_002946:1097600-1097800				Y
1117222	-	2	50000	25000	NC_002946:1117100-1117300			Y
1128108	-	10	120	12	NC_002946:1128000-1128200				Y
1130168	-	30	180	6	NC_002946:1130050-1130250				Y
1139362	-	20	100	5	NC_002946:1139200-1139400				Y
1140268	-	20	150	7.5	NC_002946:1140100-1140300				Y
1156014	-	25	250	10	NC_002946:1155800-1156000				Y
1170451	-	500	3000	6	NC_002946:1170300-1170500	Y
1173766	-	250	700	2.8	NC_002946:1173600-1173800			Y
1175671	-	4000	8000	2	NC_002946:1175550-1175750	Y
1187978	-	50	600	12	NC_002946:1187850-1188050	Y
1188687	-	10	400	40	NC_002946:1188550-1188750			Y
1196187	-	20	250	12.5	NC_002946:1196050-1196250				Y
1196837	-	100	2000	20	NC_002946:1196750-1196950				Y
1198554	-	150	2000	13.3333	NC_002946:1198400-1198600	Y
1198770	-	20	250	12.5	NC_002946:1198650-1198850	Y	Y
1211293	-	50	350	7	NC_002946:1211150-1211350				Y
1231112	-	10	200	20	NC_002946:1230950-1231150					Y
1234949	-	500	2000	4	NC_002946:1234800-1235000			Y
1245250	-	30	600	20	NC_002946:1245100-1245300			Y
1266839	-	350	1500	4.28571	NC_002946:1266700-1266900			Y
1269042	-	200	1500	7.5	NC_002946:1268900-1269100				Y
1273273	-	50	200	4	NC_002946:1273100-1273300					Y
1287201	-	200	600	3	NC_002946:1287050-1287250				Y
1288705	-	300	800	2.66667	NC_002946:1288600-1288800	Y		Y
1289314	-	1000	5000	5	NC_002946:1289200-1289400			Y
1289594	-	40	400	10	NC_002946:1289550-1289750	Y
1296292	-	200	800	4	NC_002946:1296100-1296300			Y
1300413	-	75	500	6.66667	NC_002946:1300350-1300550	Y
1304401	-	900	2000	2.22222	NC_002946:1304250-1304450				Y
1305808	-	10	150	15	NC_002946:1305650-1305850				Y
1306607	-	60	500	8.33333	NC_002946:1306450-1306650			Y
1311415	-	30	500	16.6667	NC_002946:1311300-1311500				Y
1323295	-	150	350	2.33333	NC_002946:1323150-1323350			Y
1330600	-	10	150	15	NC_002946:1330450-1330650				Y
1356865	-	1000	2500	2.5	NC_002946:1356700-1356900	Y
1356975	-	20	150	7.5	NC_002946:1356850-1357050	Y
1365908	-	200	400	2	NC_002946:1365800-1366000					Y
1366594	-	120	250	2.08333	NC_002946:1366450-1366650					Y
1372592	-	250	15000	60	NC_002946:1372500-1372700					Y
1387865	-	1000	3000	3	NC_002946:1387750-1387950			Y
1402513	-	10	100	10	NC_002946:1402350-1402550				Y
1404239	-	200	600	3	NC_002946:1404100-1404300			Y
1406374	-	75	400	5.33333	NC_002946:1406300-1406500	Y
1412300	-	25	300	12	NC_002946:1412200-1412400	Y			Y
1416790	-	250	700	2.8	NC_002946:1416650-1416850	Y			Y
1418582	-	50	300	6	NC_002946:1418450-1418650				Y
1429036	-	100	200	2	NC_002946:1428900-1429100					Y
1430360	-	700	1500	2.14286	NC_002946:1430200-1430400			Y
1431182	-	30	200	6.66667	NC_002946:1431000-1431200			Y
1437508	-	150	500	3.33333	NC_002946:1437400-1437600	Y
1438674	-	150	400	2.66667	NC_002946:1438500-1438700				Y
1443555	-	35	120	3.42857	NC_002946:1443400-1443600					Y
1454601	-	1500	5000	3.33333	NC_002946:1454500-1454700			Y
1475097	-	1500	5000	3.33333	NC_002946:1474950-1475150	Y		Y
1476836	-	300	2000	6.66667	NC_002946:1476700-1476900			Y
1477771	-	250	1000	4	NC_002946:1477650-1477850			Y
1479142	-	500	2500	5	NC_002946:1479000-1479200			Y
1479461	-	100	1000	10	NC_002946:1479350-1479550	Y
1480414	-	100	300	3	NC_002946:1480300-1480500	Y
1480532	-	250	500	2	NC_002946:1480400-1480600	Y
1481364	-	100	400	4	NC_002946:1481200-1481400				Y
1486397	-	500	2000	4	NC_002946:1486200-1486400	Y
1491443	-	30	500	16.6667	NC_002946:1491300-1491500					Y
1502190	-	60	200	3.33333	NC_002946:1502000-1502200			Y
1510392	-	500	1500	3	NC_002946:1510300-1510500	Y
1518980	-	30	500	16.6667	NC_002946:1518850-1519050	Y
1524811	-	600	2500	4.16667	NC_002946:1524700-1524900			Y
1535625	-	800	3000	3.75	NC_002946:1535500-1535700	Y			Y
1538256	-	1000	10000	10	NC_002946:1538100-1538300	Y
1541145	-	20	200	10	NC_002946:1541000-1541200					Y
1546776	-	80	200	2.5	NC_002946:1546600-1546800					Y
1547391	-	150	1000	6.66667	NC_002946:1547250-1547450					Y
1547446	-	150	500	3.33333	NC_002946:1547300-1547500					Y
1551145	-	100	800	8	NC_002946:1551000-1551200					Y
1551555	-	20	500	25	NC_002946:1551400-1551600			Y	Y
1554662	-	20	300	15	NC_002946:1554500-1554700				Y
1557943	-	2000	6000	3	NC_002946:1557800-1558000	Y
1558401	-	60	350	5.83333	NC_002946:1558250-1558450				Y
1558714	-	20	120	6	NC_002946:1558600-1558800				Y
1575668	-	200	2000	10	NC_002946:1575500-1575700	Y
1578295	-	700	3000	4.28571	NC_002946:1578150-1578350			Y
1582087	-	250	2000	8	NC_002946:1581900-1582100			Y
1583054	-	75	450	6	NC_002946:1582900-1583100	Y			Y
1583729	-	50	1200	24	NC_002946:1583600-1583800				Y
1592086	-	25000	200000	8	NC_002946:1591900-1592100	Y
1593144	-	120	800	6.66667	NC_002946:1593000-1593200	Y
1594853	-	300	800	2.66667	NC_002946:1594700-1594900					Y
1604030	-	10	80	8	NC_002946:1603850-1604050				Y
1609872	-	100	2500	25	NC_002946:1609700-1609900	Y
1612020	-	250	800	3.2	NC_002946:1611850-1612050	Y
1619062	-	20	250	12.5	NC_002946:1618900-1619100				Y
1622169	-	3000	15000	5	NC_002946:1622000-1622200	Y
1625060	-	35	400	11.4286	NC_002946:1624900-1625100				Y
1629536	-	15	300	20	NC_002946:1629400-1629600			Y
1640162	-	15	600	40	NC_002946:1640000-1640200	Y			Y
1641052	-	100	800	8	NC_002946:1640900-1641100				Y
1648219	-	150	1200	8	NC_002946:1648100-1648300					Y
1657239	-	30	250	8.33333	NC_002946:1657100-1657300				Y
1658132	-	15	250	16.6667	NC_002946:1658000-1658200				Y
1658779	-	20	250	12.5	NC_002946:1658600-1658800					Y
1669651	-	120	400	3.33333	NC_002946:1669500-1669700	Y		Y
1670231	-	40	150	3.75	NC_002946:1670100-1670300	Y
1674477	-	250	800	3.2	NC_002946:1674350-1674550			Y
1695355	-	200	1000	5	NC_002946:1695200-1695400			Y
1708706	-	100	800	8	NC_002946:1708550-1708750			Y
1715080	-	100	500	5	NC_002946:1714950-1715150	Y
1722020	-	300	3000	10	NC_002946:1721800-1722000	Y
1723267	-	10	400	40	NC_002946:1723100-1723300			Y
1730455	-	150	900	6	NC_002946:1730300-1730500					Y
1737401	-	1000	20000	20	NC_002946:1737300-1737500	Y
1743356	-	120	350	2.91667	NC_002946:1743200-1743400	Y		Y
1743425	-	50	500	10	NC_002946:1743250-1743450	Y		Y
1749357	-	500	2500	5	NC_002946:1749300-1749500	Y
1751193	-	50	750	15	NC_002946:1751000-1751200					Y
1758925	-	10	100	10	NC_002946:1758800-1759000				Y
1760587	-	70	300	4.28571	NC_002946:1760400-1760600				Y
1768554	-	10	200	20	NC_002946:1768400-1768600				Y
1778467	-	15	5000	333.333	NC_002946:1778350-1778550				Y
1781685	-	10	200	20	NC_002946:1781500-1781700				Y
1797586	-	800	2500	3.125	NC_002946:1797500-1797700			Y
1806648	-	5000	100000	20	NC_002946:1806500-1806700	Y
1809143	-	7000	20000	2.85714	NC_002946:1809000-1809200			Y
1812080	-	25000	400000	16	NC_002946:1811950-1812150	Y
1828470	-	15000	75000	5	NC_002946:1828350-1828550	Y		Y
1828700	-	250	1000	4	NC_002946:1828550-1828750	Y	Y	Y
1829084	-	200	1000	5	NC_002946:1828950-1829150	Y
1829400	-	80	500	6.25	NC_002946:1829250-1829450		Y	Y
1835147	-	700	3500	5	NC_002946:1835000-1835200			Y
1837679	-	250	3000	12	NC_002946:1837550-1837750	Y		Y
1839702	-	1200	3500	2.91667	NC_002946:1839550-1839750	Y		Y
1840446	-	500	4000	8	NC_002946:1840300-1840500			Y
1843159	-	600	3000	5	NC_002946:1843050-1843250	Y
1845431	-	150	600	4	NC_002946:1845300-1845500			Y
1847227	-	300	3000	10	NC_002946:1847100-1847300	Y
1848927	-	50	250	5	NC_002946:1848750-1848950				Y
1850592	-	5	500	100	NC_002946:1850450-1850650	Y
1855114	-	150	500	3.33333	NC_002946:1855000-1855200					Y
1858016	-	1000	5000	5	NC_002946:1857900-1858100	Y
1868553	-	75	500	6.66667	NC_002946:1868400-1868600			Y
1869927	-	50	250	5	NC_002946:1869800-1870000	Y
1880105	-	50	250	5	NC_002946:1879950-1880150	Y		Y
1881158	-	70	300	4.28571	NC_002946:1881050-1881250	Y			Y
1885428	-	30	200	6.66667	NC_002946:1885200-1885400				Y
1886246	-	500	1500	3	NC_002946:1886100-1886300					Y
1890081	-	1500	6000	4	NC_002946:1889900-1890100			Y
1901400	-	40	200	5	NC_002946:1901350-1901550	Y
1907476	-	150	1000	6.66667	NC_002946:1907350-1907550			Y
1916623	-	20	200	10	NC_002946:1916500-1916700				Y
1918464	-	600	2000	3.33333	NC_002946:1918350-1918550	Y
1924695	-	20	1200	60	NC_002946:1924500-1924700					Y
1933436	-	400	2500	6.25	NC_002946:1933300-1933500			Y
1935843	-	100	300	3	NC_002946:1935700-1935900				Y
1939640	-	50	300	6	NC_002946:1939500-1939700				Y
1953243	-	30000	200000	6.66667	NC_002946:1953100-1953300	Y
1956645	-	50	750	15	NC_002946:1956500-1956700				Y
1957293	-	1000	3000	3	NC_002946:1957100-1957300			Y
1957688	-	300	1000	3.33333	NC_002946:1957550-1957750	Y		Y
1958055	-	700	1500	2.14286	NC_002946:1957950-1958150			Y
1961072	-	400	5000	12.5	NC_002946:1960900-1961100	Y			Y
1976113	-	100	700	7	NC_002946:1975950-1976150					Y
1981285	-	70	200	2.85714	NC_002946:1981150-1981350	Y
1987711	-	20	200	10	NC_002946:1987550-1987750				Y
1997598	-	120	350	2.91667	NC_002946:1997400-1997600			Y
1998010	-	700	3500	5	NC_002946:1997850-1998050	Y
1999879	-	30	200	6.66667	NC_002946:1999700-1999900				Y
2004671	-	250	1200	4.8	NC_002946:2004500-2004700	Y			Y
2004905	-	150	2000	13.3333	NC_002946:2004750-2004950		Y		Y
2006655	-	30	250	8.33333	NC_002946:2006500-2006700				Y
2008073	-	20	200	10	NC_002946:2007900-2008100				Y
2012444	-	25	200	8	NC_002946:2012300-2012500				Y
2015601	-	10	150	15	NC_002946:2015400-2015600			Y
2016835	-	10	120	12	NC_002946:2016700-2016900					Y
2021457	-	1000	4000	4	NC_002946:2021300-2021500	Y			Y
2023904	-	750	5000	6.66667	NC_002946:2023800-2024000	Y
2024852	-	20	200	10	NC_002946:2024700-2024900				Y
2027521	-	35	200	5.71429	NC_002946:2027400-2027600				Y
2036272	-	10	250	25	NC_002946:2036100-2036300					Y
2038091	-	150000	600000	4	NC_002946:2037900-2038100					Y
2041363	-	20	275	13.75	NC_002946:2041200-2041400					Y
2041762	-	10	120	12	NC_002946:2041650-2041850					Y
2042572	-	10	120	12	NC_002946:2042400-2042600					Y
2042921	-	20	200	10	NC_002946:2042750-2042950					Y
2044114	-	10	100	10	NC_002946:2043900-2044100					Y
2044887	-	5	75	15	NC_002946:2044700-2044900					Y
2046922	-	80	250	3.125	NC_002946:2046700-2046900			Y
2048299	-	600	1500	2.5	NC_002946:2048100-2048300	Y		Y
2048757	-	1000	2000	2	NC_002946:2048600-2048800	Y
2053311	-	10	200	20	NC_002946:2053150-2053350				Y
2064245	-	10	220	22	NC_002946:2064100-2064300			Y
2069757	-	200	1000	5	NC_002946:2069600-2069800	Y
2076693	-	50	300	6	NC_002946:2076500-2076700				Y
2089334	-	200	500	2.5	NC_002946:2089200-2089400	Y
2091467	-	50	150	3	NC_002946:2091300-2091500					Y
2095823	-	20	250	12.5	NC_002946:2095700-2095900				Y
2096661	-	80	300	3.75	NC_002946:2096500-2096700				Y
2098079	-	2500	10000	4	NC_002946:2097900-2098100			Y
2099694	-	30	250	8.33333	NC_002946:2099500-2099700				Y
2104493	-	40	150	3.75	NC_002946:2104300-2104500				Y
2113997	-	500	1500	3	NC_002946:2113850-2114050	Y		Y
2115081	-	250	800	3.2	NC_002946:2114900-2115100			Y
2119775	-	120	1000	8.33333	NC_002946:2119600-2119800	Y
2137362	-	300	2000	6.66667	NC_002946:2137200-2137400	Y			Y
2141252	-	5000	10000	2	NC_002946:2141100-2141300			Y
2148308	-	700	1500	2.14286	NC_002946:2148100-2148300	Y		Y
2149357	-	3000	10000	3.33333	NC_002946:2149200-2149400			Y
2149585	-	50	400	8	NC_002946:2149550-2149750			Y
2153180	-	300	1000	3.33333	NC_002946:2153000-2153200			Y
