# Supplementary material for: Neisseria gonorrhoeae Exposed to Sublethal Levels of Hydrogen Peroxide Mounts a Complex Transcriptional Response
Source: mSystems. 2018 Oct 2;3(5):e00156-18. doi: 10.1128/mSystems.00156-18 (PMC6172773; doi:10.1128/mSystems.00156-18)
Supplement: TABLE S8 [file sys005182261st8.xlsx]

## Sheet: Sheet1
Genes	First Gene	Strand	# genes	Notes	Location	Direction of Regulation
NGO0001 - NGO0002	1	+	2	Only NGO0001	159 - 2895 (2 genes)	UP
NGO0023 - NGO0021	23	-	3	Only NGO0023	17326- 21090 (3 genes)	UP
NGO0034 - NGO0033	34	-	2	Only NGO0033	28999-31056 (2genes)	DOWN
NGO0046 - NGO0042	46	-	5	All but 0046 regulated	42857 - 39113 (6 genes)	DOWN
NGO0098 - NGO0094	98	-	5	Only NGO0098	108000-103000	DOWN
NGO0102 - NGO0104	102	+	3	Mixed, NGO0102, NGO0104 regulated	112000-117000	BOTH
NGO0114 - NGO0116	114	-	2	All, there's no NGO0115	127500-128000	UP
NGO0119 - NGO0118	119	-	2	Only NGO0118	132000 - 130000	UP
NGO0120 - NGO0125	120	+	6	Only NGO0122	132000 - 136000	UP
NGO0136 - NGO0135	136	-	2	Only NGO0135	145000 - 143000	DOWN
NGO0149 - NGO0147	149	-	2	Only NGO0149 - there's no NGO0148	159000 - 156000	DOWN
NGO0166 - NGO0163	166	-	4	Only NGO0165	171000 - 169000	UP
NGO0174 - NGO0171	174	-	4	Only NGO0171	174000 - 171000	DOWN
NGO0206 - NGO0208	206	+	3	Only NGO0208	208000 - 211000	UP
NGO0214 - NGO0209	214	-	6	Only NGO0209	217000 - 211000	DOWN
NGO0217 - NGO0215	217	-	3	Only NGO0217	222000- 218000	UP
NGO0225 - NGO0229	225	+	4	Only NGO0226	227000 - 231000	UP
NGO0236 - NGO234	236	-	3	Mixed, NGO0235 and NGO0234 regulated	239000 - 235000	DOWN
NGO0240 - NGO0245	240	+	5	Only NGO0243 regulated. There's no NGO0241	243000 - 247000	UP
NGO0295 - NGO0296	295	+	2	Only NGO0295	297000 - 299000	DOWN
NGO0297 - NGO0298	297	+	2	Only NGO0297	299000 - 300000	DOWN
NGO0299 - NGO0300	299	+	2	Only NGO0299	300000 - 302000	DOWN
NGO0338 - NGO0339	338	+	2	Only NGO0339	333000 - 334000	DOWN
NGO0346 - NGO0354	346	-	9	Mixed, NGO0347, 51, 53, 54 regulated	341000 - 347000	UP
NGO0375 - NGO0377	377	-	3	mixed NGO0376 and NGO0377 regulated	372000 - 368000	BOTH
NGO0383 - NGO0378	383	-	6	Only NGO0382 regulated	377000 - 372000	UP
NGO0387 - NGO0388	387	+	2	All	380000 - 382000	UP
NGO0441 - NGO0442	441	+	2	Only NGO0442	435000 - 436000	DOWN
NGO0459 - NGO0461	459	+	3	Only NGO0460	451000 - 454000	DOWN
NGO0489 - NGO0491	489	+	3	Only NGO0489	470000 - 471000	UP
NGO0510 - NGO0514	510	+	5	Only NGO0514	485000 - 490000	UP
NGO0541 - NGO0546	541	+	5	Only NGO0545 - there's no NGO0543	515000 - 523000	DOWN
NGO0550 - NGO0553	550	+	4	Only NGO0553 regulated	526000 - 531000	UP
NGO0554 - NGO0555	554	+	2	Only NGO0554	533000 - 534000	UP
NGO0565 - NGO0562	565	-	4	Only NGO0564	549000 - 542000	DOWN
NGO0566 - NGO0567	566	+	2	Only NGO0567	550000 - 552000	UP
NGO0570 - NGO0568	570	-	3	All regulated	554000 - 552000	UP
NGO0580 - NGO0584	580	+	5	NGO0583, NGO0584	568000 - 570000	DOWN
NGO0592 - NGO0593	592	+	2	Only NGO0593	579000 - 581000	DOWN
NGO0606 - NGO0603	606	-	4	Only NGO0604	593000 - 589000	DOWN
NGO0630 - NGO0629	630	-	2	NGO0631 Divergent, Only NGO0630	622000 - 618000	UP
NGO0637-NGO0635	637	-	3	all	625000 - 624000	UP
NGO0743 - NGO0742	743	-	2	Only NGO0742	741000 - 739000	DOWN
NGO0752 - NGO0753	753	-	2	All	751000 - 749000	DOWN
NGO0754 - NGO0756	754	+	3	Only NGO0754	752000 - 753000	UP
NGO0759 - NGO0761	761	-	3	Only NGO0759	757000 - 755000	DOWN
NGO0773 - NGO0777	777	-	5	Only NGO0775 regulated	768000 - 772000	UP
NGO0787 - NGO0788	787	+	2	All	780000 - 781000	UP
NGO0797 - NGO0798	797	+	2	All	786000 - 789000	DOWN
NGO0809 - NGO0812	809	+	3	Only NGO0809, there's no NGO0811	803000 - 806000	DOWN
NGO0829 - NGO0825	829	-	5	Mixed, NGO0829 and NGO0827 regulated	818000 - 815000	UP
NGO0830 - NGO0835	830	+	5	Only NGO0831 - there's no NGO0833	817000 - 824000	DOWN
NGO0848 - NGO0847	848	-	2	Both regulated	833000 - 831000	UP
NGO0865 - NGO0866	865	+	2	Only NGO0866	849000 - 850000	UP
NGO0899 - NGO0898	899	-	3	Only NGO0899	879000 - 877000	DOWN
NGO0904 - NGO0906	904	+	3	All	884000 - 887000	DOWN
NGO0915 - NGO0912	915	-	4	Only NGO0915	895000 - 890000	DOWN
NGO0918 - NGO0920	920	-	3	NGO0918-19 regulated	901000 - 899000	UP
NGO0926 - NGO0924	926	-	3	NGO0925-26 regulated	907000 - 904000	UP
NGO0929 - NGO0927	929	-	3	NGO0929, NGO0928 regulated. Separate operon starts NGO0926	910000 - 907000	DOWN
NGO0939 - NGO0936	939	-	4	Only NGO0936	917000 - 914000	DOWN
NGO0940 - NGO0942	940	+	3	Only NGO0940	917000 - 919000	DOWN
NGO0956 - NGO0955	956	-	2	Only NGO0956	931000 - 928000	DOWN
NGO0961 - NGO0963	961	+	3	Only NGO0962	934000 - 938000	DOWN
NGO0996, NGO0998-99	996	+	3	NGO0998-99 regulated. There's no NGO0997	966000 - 973000	UP
NGO1006 - NGO1000	1006	-	7	Mixed, NGO1001 and NGO1002 regulated	974000 - 973000	UP
NGO1013 - NGO1007	1013	-	6	Only NGO1013 - there's no NGO1008	980000 - 977000	UP
NGO1028-NGO1029	1028	+	2	Only NGO1029	990000 - 994000	UP
NGO1045 - NGO1044	1045	-	2	Only NGO1044	1010000 - 1000000	UP
NGO1052 - NGO1055	1052	+	4	Only NGO1055	1010000 - 1020000	UP
NGO1084 - NGO1085	1084	+	2	Only NGO1085	1040000 - 1050000	UP
NGO1090 - NGO1088	1090	-	3	Only NGO1090	1050000 - 1046000	UP
NGO1101 - NGO1096	1101	-	5	There's no 1000. Mixed, NG1098 and NGO1097 regulated	1063000 - 1060000	UP
NGO1111 - NGO1108	1111	-	4	Only NGO1108	1068000 - 1066000	UP
NGO1116 - NGO1118	1116	+	3	Only NGO1116	1070000 - 1072000	UP
NGO1130 - NGO1132	1130	+	3	Only NGO1130	1077000 - 1078000	UP
NGO1151 - NGO1152	1151	+	2	Only NGO1152	1091000 - 1092000	DOWN
NGO1204 - NGO1203	1204	-	2	All regulated	1151000 - 1149000	UP
NGO1207 - NGO1209	1207	+	3	Mixed, NGO1207 and NGO1208 regulated	1155000 - 1160000	DOWN
NGO1219 - NGO1212	1219	-	8	Only NGO1215	1170000 - 1161000	DOWN
NGO1221 - NGO1220	1221	-	2	Only NGO1221	1171000 - 1172000	UP
NGO1225 - NGO1222	1225	-	4	Only NGO1222	1176000 - 1173000	UP
NGO1237 - NGO1243	1237	+	7	Only NGO1243	1189000 - 1196000	UP
NGO1244 - NGO1245	1244	+	2	Only NGO1244	1196000 - 1197000	UP
NGO1249 - NGO1247	1249	-	3	Mixed, NGO1249 and NGO1247 regulated	1200000 - 1199000	BOTH
NGO1259 - NGO1261	1259	+	3	Only NGO1259	1210000 - 1215000	DOWN
NGO1276 - NGO1277	1277	-	2	Both regulated - look closely here	1229000 - 1230000	DOWN
NGO1284 - NGO1286	1284	+	3	All!	1236000 - 1240000	BOTH
NGO1287 - NGO1288	1287	-	2	Only NGO1287	1244000 - 1241000	UP
NGO1310 - NGO1308	1310	-	3	Only NGO1310	1268000 - 1265000	UP
NGO1314 - NGO1315	1314	+	2	Only NGO1314	1270000 - 1272000	DOWN
NGO1334 - NGO1333	1334	-	2	Only NGO1333	1294000 - 1291000	DOWN
NGO1340 - NGO1337	1340	-	4	Only NGO1337	1300000 - 1297000	DOWN
NGO1374 - NGO1369	1374	-	6	Mixed, NGO1370 and NGO1371 regulated	1339000 - 1330000	DOWN
NGO1377 - NGO1379	1379	-	3	All	1344000 - 1342000	UP
NGO1393 - NGO1391	1393	-	3	Mixed, NGO1391 and NGO1393 regulated	1357000 - 1353000	BOTH
NGO1413 - NGO1418	1413	+	6	All but 1417 regulated	1377000 - 1382000	DOWN
NGO1426 - NGO1427	1427	-	2	All	1390000 - 1389000	UP
NGO1428 - NGO1432	1428	+	5	NGO1428 and 1429 regulated	1390000 - 1400000	UP
NGO1440 - NGO1439	1440	-	2	Only NGO1440	1406000 - 1400000	UP
NGO1454 - NGO1455	1455	-	2	Only NGO1454	1423000 - 1420000	DOWN
NGO1487 - NGO1485	1487	-	3	Mixed, NGO1487 and NGO1486 regulated	1452000 - 1450000	DOWN
NGO1495 - NGO1496	1496	-	2	All	1465000 - 1460000	UP
NGO1517 - NGO1516	1517	-	2	Only NGO1516	1486000 - 1485000	UP
NGO1545 - NGO1541	1545	-	5	Mixed, NGO1542 and 1544 regulated	1519000 - 1514000	UP
NGO1566 - NGO1565	1566	-	2	Only NGO1566	1538000 - 1536000	UP
NGO1584 - NGO1586	1584	+	3	Can't tell, mafA homolog region MIXED? FROM REGULATED DATA	1560000 - 1562000	DOWN
NGO1587 - NGO1588	1587	+	2	Only NGO1588	1562000 - 1563000	UP
NGO1608 - NGO1605	1608	-	4	Only NGO1608	1578000 - 1576000	UP
NGO1623 - NGO1614	1616	-	10	Mixed, NGO1616 NGO1615 NGO1623 NGO1622 NGO1618 regulated	1589000 - 1584000	UP
NGO1669 - NGO1672	1669	+	4	Only NGO1671	1624000 - 1627000	DOWN
NGO1676 - NGO1677	1676	+	2	All	1631000 - 1632000	DOWN
NGO1695 - NGO1694	1695	-	2	All	1650000 - 1646000	UP
NGO1745 - NGO1740	1745	-	5	Mixed, NGO1745 and NGO1743 regulated - there's no NGO1741	1707000 - 1700000	DOWN
NGO1749 - NGO1746	1751	-	4	All	1711000 - 1710000	DOWN
NGO1758 - NGO1756	1758	-	3	Only NGO1757	1722000 - 1716000	DOWN
NGO1778 - NGO1779	1779	-	2	Only NGO1779	1749000 - 1748000	UP
NGO1805 - NGO1806	1805	+	2	Only NGO1806	1778000 - 1780000	DOWN
NGO1829 - NGO1817	1829	-	16	NGO1827,261,25,24, 241,231,20,19,18,17(10 out of 16)	1801000 - 1793000	DOWN
NGO1838 - NGO1830	1838	-	9	All but 1833, 1830	1807000 - 1802000	DOWN
NGO1841 - NGO1845	1845	-	5	All!	1812000 - 1807000	DOWN
NGO1855 - NGO1852	1855	-	4	Only NGO1854	1826000 - 1824000	DOWN
NGO1871 - NGO1869	1871	-	3	Only NGO1871	1843000 - 1840000	UP
NGO1898a - NGO1896	1896	+	4	Mixed, NGO1896, 1898a	1864000 - 1867000	UP
NGO1901 - NGO1900	1901	-	2	All	1871000 - 1868000	UP
NGO1915 - NGO1917	1915	+	3	Only NGO1915	1893000 - 1896000	UP
NGO1927 - NGO1929	1927	+	3	Only NGO1929	1900000 - 1905000	DOWN
NGO1945 - NGO1948	1948	-	4	Mixed, NGO1946, NGO1947 and NGO1948 regulated	1922000 - 1919000	UP
NGO1975 - NGO1973	1975	-	3	Only NGO1974	1953000 - 1950000	DOWN
NGO2009 - NGO2007	2009	-	3	Only NGO2008	1981000 - 1979000	DOWN
NGO2055 - NGO2052	2055	-	4	Only NGO2055	2030000 - 2028000	DOWN
NGO2073 - NGO2072	2073	-	2	Only NGO2072	2053000 - 2050000	DOWN
NGO2081 - NGO2085	2081	+	5	Only NGO2084	2060000 - 2063000	UP
NGO2092 - NGO2093	2093	-	2	All	2072000 - 2069000	UP
NGO2094 - NGO2095	2094	+	2	Only NGO2094	2072000 - 2075000	UP
NGO2099 - NGO2097	2099	-	3	NGO2098, NGO2097	2079000 - 2077000	DOWN
NGO2134 - NGO2133	2134	-	3	NGO2134-33 regulated	2114000 - 2113000	DOWN
NGO2165 - NGO2162	2165	-	4	Only NGO2162	2143000 - 2138000	DOWN
NGO2174 - NGO2170	2174	-	5	Mixed, NGO2173, 71, 70 regulated	2150000 - 2147000	DOWN
